# Supplementary material for: Population, economic and geographic predictors of nations' medal tallies at the Pyeongchang and Tokyo Olympics and Paralympics
Source: Front Sports Act Living. 2022 Aug 17;4:931817. doi: 10.3389/fspor.2022.931817 (PMC9428451; doi:10.3389/fspor.2022.931817)
Supplement: Supplementary file 1 [file Table_1.xlsx]

## Sheet: Pyeongchang
AthleteGrp=1.All
AthleteGrp	Rank	Country	MedalFactor	TotalMedals	PredMedals	MegaPopln	KiloGDPpc	Latitude	IslamPC
1.All	1	Korea	4	17	4.2	76.2	19.5	38	0.1
1.All	2	Austria	3.2	14	4.4	8.6	44.2	48	8
1.All	3	Belarus	3.1	3	1	9.5	5.9	54	0.75
1.All	4	Kazakhstan	2.8	1	0.4	17.5	10.5	48	70.2
1.All	5	Slovenia	2.7	2	0.7	2.1	20.9	46	3.6
1.All	6	Czech Republic	2.7	7	2.6	10.5	17.8	50	0.15
1.All	7	Norway	2.2	39	17.6	5.2	74.4	60	3.2
1.All	8	Slovakia	2.1	3	1.4	5.4	16.3	49	0.15
1.All	9	Netherlands	1.8	20	10.8	16.9	45.2	52	5.1
1.All	10	Ukraine	1.8	1	0.6	45.2	2.1	48	1.7
1.All	11	Liechtenstein	1.8	1	0.6	0	167.3	47	5.4
1.All	12	Switzerland	1.7	15	8.9	8.3	84.8	47	5.2
1.All	13	Italy	1.4	10	7.1	60.7	30.2	42	4.8
1.All	14	Australia	1.4	3	2.2	23.8	56.8	-25	2.6
1.All	15	Japan	1.3	13	9.7	127.1	35	36	0.1
1.All	16	Federal Republic of Germany	1.3	31	24.5	81.7	41.1	51	6.55
1.All	17	Olympic Athletes from Russia	1.3	17	13.6	144.1	9.3	62	12.5
1.All	18	France	1.2	15	12.1	66.5	36.6	46	8.8
1.All	19	Canada	1.2	29	24.4	35.7	43.6	56	3.2
1.All	20	New Zealand	1.1	2	1.7	4.6	38.6	-41	0.9
1.All	21	People's Republic of China	1.1	9	8.5	1371	8.1	36	1.73
1.All	22	Sweden	0.9	14	15.4	9.8	51.5	60	8.1
1.All	23	Latvia	0.9	1	1.2	2	13.8	57	0.15
1.All	24	Hungary	0.7	1	1.4	9.8	12.7	47	0.5
1.All	25	United States of America	0.7	23	32	320.7	56.9	37	1.1
1.All	26	Finland	0.5	6	11.4	5.5	42.8	62	1.8
1.All	27	Spain	0.4	2	4.7	46.4	25.7	40	2.6
1.All	28	Poland	0.4	2	4.9	38	12.6	52	0.02
1.All	29	Belgium	0.2	1	6.2	11.3	41	51	7.6
1.All	30	Great Britain	0.2	5	32.9	65.1	45	55	6.3
1.All	31	Eritrea	0	0	0	3.3	0.4	15	43.8
1.All	32	Togo	0	0	0	7.3	0.6	9	20
1.All	33	Timor-Leste	0	0	0	1.2	1.3	-9	0.1
1.All	34	Tonga	0	0	0	0.1	4.3	-21	0
1.All	35	Madagascar	0	0	0	24.2	0.5	-19	10
1.All	36	Kenya	0	0	0	47.9	1.3	0	11.2
1.All	37	Kyrgyz Republic	0	0	0	6	1.1	41	85
1.All	38	Kosovo	0	0	0	1.8	3.6	43	95.6
1.All	39	Ghana	0	0	0	27.8	1.7	8	17.6
1.All	40	Malaysia	0	0	0	30.3	10	4	61.3
1.All	41	Morocco	0	0	0	34.7	2.9	32	99
1.All	42	Jamaica	0	0	0	2.9	4.9	18	0.2
1.All	43	Ecuador	0	0	0	16.2	6.1	-2	0
1.All	44	Nigeria	0	0	0	181.1	2.7	9	53.5
1.All	45	Pakistan	0	0	0	199.4	1.4	30	96.5
1.All	46	Bolivia	0	0	0	10.9	3	-16	0
1.All	47	Albania	0	0	0	2.9	4	41	58.8
1.All	48	Azerbaijan	0	0	0	9.6	5.5	40	96.9
1.All	49	Uzbekistan	0	0	0	31.3	2.6	41	88.7
1.All	50	Montenegro	0	0	0	0.6	6.5	43	19.1
1.All	51	North Macedonia	0	0	0.1	2.1	4.8	42	33.3
1.All	52	Lebanon	0	0	0.1	6.5	7.6	34	57.7
1.All	53	Bosnia-Herzegovina	0	0	0.1	3.4	4.7	44	50.7
1.All	54	Colombia	0	0	0.1	47.5	6.2	5	0.2
1.All	55	Iran, Islamic Rep.	0	0	0.1	78.5	4.9	32	99.4
1.All	56	Philippines	0	0	0.1	102.1	3	13	8
1.All	57	Armenia	0	0	0.1	2.9	3.6	40	0.1
1.All	58	Singapore	0	0	0.1	5.5	55.6	1	15.6
1.All	59	San Marino	0	0	0.1	0	42.7	44	0
1.All	60	Georgia	0	0	0.1	3.7	4	42	10.7
1.All	61	Moldova	0	0	0.1	2.8	2.7	47	0.4
1.All	62	Andorra	0	0	0.1	0.1	35.8	43	2.6
1.All	63	Cyprus	0	0	0.1	1.2	23.4	35	25.3
1.All	64	Malta	0	0	0.1	0.4	24.9	36	2.6
1.All	65	Mongolia	0	0	0.2	3	3.9	47	5
1.All	66	Thailand	0	0	0.2	68.7	5.8	16	5.4
1.All	67	Bermuda	0	0	0.2	0.1	102	32	1
1.All	68	Puerto Rico	0	0	0.2	3.5	29.8	18	0
1.All	69	India	0	0	0.3	1310	1.6	21	14.6
1.All	70	Bulgaria	0	0	0.3	7.2	7.1	43	13.4
1.All	71	Turkey	0	0	0.3	78.5	11	39	89.5
1.All	72	Serbia	0	0	0.3	7.1	5.6	44	3.1
1.All	73	South Africa	0	0	0.5	55.4	5.7	-31	1.9
1.All	74	Monaco	0	0	0.5	0	166	44	0.8
1.All	75	Brazil	0	0	0.5	204.5	8.8	-14	0.36
1.All	76	Hong Kong SAR, China	0	0	0.6	7.3	42.4	22	4.1
1.All	77	Croatia	0	0	0.6	4.2	11.8	45	1.5
1.All	78	Israel	0	0	0.7	8.4	35.8	31	18
1.All	79	Chinese Taipei	0	0	0.8	23.5	22.8	25	0.3
1.All	80	Mexico	0	0	0.8	121.9	9.6	24	0.01
1.All	81	Chile	0	0	0.9	18	13.6	-36	0
1.All	82	Greece	0	0	1.1	10.8	18.1	39	3.85
1.All	83	Portugal	0	0	1.2	10.4	19.2	39	0.4
1.All	84	Estonia	0	0	1.3	1.3	17.4	59	0
1.All	85	Lithuania	0	0	1.3	2.9	14.3	55	0.1
1.All	86	Romania	0	0	1.3	19.8	9	46	0.65
1.All	87	Argentina	0	0	2	43.1	13.8	-38	0.9
1.All	88	Luxembourg	0	0	2.5	0.6	101.4	50	2.3
1.All	89	Iceland	0	0	3	0.3	53	65	0.2
1.All	90	Ireland	0	0	8	4.7	62	53	1.4
1.All	91	Denmark	0	0	8.8	5.7	53.3	56	5.4
AthleteGrp=2.Men
AthleteGrp	Rank	Country	MedalFactor	TotalMedals	PredMedals	MegaPopln	KiloGDPpc	Latitude	IslamPC
2.Men	1	Korea	5.6	12	2.2	76.2	19.5	38	0.1
2.Men	2	Slovenia	5.3	2	0.4	2.1	20.9	46	3.6
2.Men	3	Austria	4.1	9	2.2	8.6	44.2	48	8
2.Men	4	Ukraine	3.3	1	0.3	45.2	2.1	48	1.7
2.Men	5	Norway	2.8	24	8.5	5.2	74.4	60	3.2
2.Men	6	Australia	2.8	3	1.1	23.8	56.8	-25	2.6
2.Men	7	Latvia	1.7	1	0.6	2	13.8	57	0.15
2.Men	8	Switzerland	1.6	7	4.3	8.3	84.8	47	5.2
2.Men	9	Federal Republic of Germany	1.6	19	12.2	81.7	41.1	51	6.55
2.Men	10	Olympic Athletes from Russia	1.6	11	7.1	144.1	9.3	62	12.5
2.Men	11	Netherlands	1.5	8	5.3	16.9	45.2	52	5.1
2.Men	12	Hungary	1.4	1	0.7	9.8	12.7	47	0.5
2.Men	13	France	1.3	8	6.1	66.5	36.6	46	8.8
2.Men	14	New Zealand	1.1	1	0.9	4.6	38.6	-41	0.9
2.Men	15	Japan	1	5	4.9	127.1	35	36	0.1
2.Men	16	Canada	1	12	12	35.7	43.6	56	3.2
2.Men	17	People's Republic of China	0.9	4	4.5	1371	8.1	36	1.73
2.Men	18	Spain	0.8	2	2.4	46.4	25.7	40	2.6
2.Men	19	Italy	0.8	3	3.6	60.7	30.2	42	4.8
2.Men	20	Poland	0.8	2	2.5	38	12.6	52	0.02
2.Men	21	Czech Republic	0.7	1	1.3	10.5	17.8	50	0.15
2.Men	22	United States of America	0.6	9	15.9	320.7	56.9	37	1.1
2.Men	23	Sweden	0.5	4	7.5	9.8	51.5	60	8.1
2.Men	24	Belgium	0.3	1	3.1	11.3	41	51	7.6
2.Men	25	Finland	0.2	1	5.6	5.5	42.8	62	1.8
2.Men	26	Great Britain	0.1	2	16.2	65.1	45	55	6.3
2.Men	27	Eritrea	0	0	0	3.3	0.4	15	43.8
2.Men	28	Togo	0	0	0	7.3	0.6	9	20
2.Men	29	Timor-Leste	0	0	0	1.2	1.3	-9	0.1
2.Men	30	Tonga	0	0	0	0.1	4.3	-21	0
2.Men	31	Madagascar	0	0	0	24.2	0.5	-19	10
2.Men	32	Kyrgyz Republic	0	0	0	6	1.1	41	85
2.Men	33	Kenya	0	0	0	47.9	1.3	0	11.2
2.Men	34	Kosovo	0	0	0	1.8	3.6	43	95.6
2.Men	35	Ghana	0	0	0	27.8	1.7	8	17.6
2.Men	36	Malaysia	0	0	0	30.3	10	4	61.3
2.Men	37	Morocco	0	0	0	34.7	2.9	32	99
2.Men	38	Jamaica	0	0	0	2.9	4.9	18	0.2
2.Men	39	Ecuador	0	0	0	16.2	6.1	-2	0
2.Men	40	Nigeria	0	0	0	181.1	2.7	9	53.5
2.Men	41	Pakistan	0	0	0	199.4	1.4	30	96.5
2.Men	42	Bolivia	0	0	0	10.9	3	-16	0
2.Men	43	Albania	0	0	0	2.9	4	41	58.8
2.Men	44	Azerbaijan	0	0	0	9.6	5.5	40	96.9
2.Men	45	Uzbekistan	0	0	0	31.3	2.6	41	88.7
2.Men	46	Montenegro	0	0	0	0.6	6.5	43	19.1
2.Men	47	North Macedonia	0	0	0	2.1	4.8	42	33.3
2.Men	48	Lebanon	0	0	0	6.5	7.6	34	57.7
2.Men	49	Bosnia-Herzegovina	0	0	0	3.4	4.7	44	50.7
2.Men	50	Colombia	0	0	0	47.5	6.2	5	0.2
2.Men	51	Iran, Islamic Rep.	0	0	0	78.5	4.9	32	99.4
2.Men	52	Philippines	0	0	0	102.1	3	13	8
2.Men	53	Singapore	0	0	0	5.5	55.6	1	15.6
2.Men	54	Armenia	0	0	0	2.9	3.6	40	0.1
2.Men	55	San Marino	0	0	0	0	42.7	44	0
2.Men	56	Georgia	0	0	0.1	3.7	4	42	10.7
2.Men	57	Andorra	0	0	0.1	0.1	35.8	43	2.6
2.Men	58	Moldova	0	0	0.1	2.8	2.7	47	0.4
2.Men	59	Cyprus	0	0	0.1	1.2	23.4	35	25.3
2.Men	60	Malta	0	0	0.1	0.4	24.9	36	2.6
2.Men	61	Bermuda	0	0	0.1	0.1	102	32	1
2.Men	62	Mongolia	0	0	0.1	3	3.9	47	5
2.Men	63	Thailand	0	0	0.1	68.7	5.8	16	5.4
2.Men	64	Puerto Rico	0	0	0.1	3.5	29.8	18	0
2.Men	65	Bulgaria	0	0	0.2	7.2	7.1	43	13.4
2.Men	66	Turkey	0	0	0.2	78.5	11	39	89.5
2.Men	67	India	0	0	0.2	1310	1.6	21	14.6
2.Men	68	Serbia	0	0	0.2	7.1	5.6	44	3.1
2.Men	69	Kazakhstan	0	0	0.2	17.5	10.5	48	70.2
2.Men	70	Monaco	0	0	0.2	0	166	44	0.8
2.Men	71	South Africa	0	0	0.2	55.4	5.7	-31	1.9
2.Men	72	Liechtenstein	0	0	0.3	0	167.3	47	5.4
2.Men	73	Brazil	0	0	0.3	204.5	8.8	-14	0.36
2.Men	74	Hong Kong SAR, China	0	0	0.3	7.3	42.4	22	4.1
2.Men	75	Croatia	0	0	0.3	4.2	11.8	45	1.5
2.Men	76	Israel	0	0	0.4	8.4	35.8	31	18
2.Men	77	Chinese Taipei	0	0	0.4	23.5	22.8	25	0.3
2.Men	78	Mexico	0	0	0.4	121.9	9.6	24	0.01
2.Men	79	Chile	0	0	0.5	18	13.6	-36	0
2.Men	80	Belarus	0	0	0.5	9.5	5.9	54	0.75
2.Men	81	Greece	0	0	0.5	10.8	18.1	39	3.85
2.Men	82	Portugal	0	0	0.6	10.4	19.2	39	0.4
2.Men	83	Estonia	0	0	0.7	1.3	17.4	59	0
2.Men	84	Lithuania	0	0	0.7	2.9	14.3	55	0.1
2.Men	85	Romania	0	0	0.7	19.8	9	46	0.65
2.Men	86	Slovakia	0	0	0.7	5.4	16.3	49	0.15
2.Men	87	Argentina	0	0	1	43.1	13.8	-38	0.9
2.Men	88	Luxembourg	0	0	1.2	0.6	101.4	50	2.3
2.Men	89	Iceland	0	0	1.5	0.3	53	65	0.2
2.Men	90	Ireland	0	0	3.9	4.7	62	53	1.4
2.Men	91	Denmark	0	0	4.3	5.7	53.3	56	5.4
AthleteGrp=3.Wom
AthleteGrp	Rank	Country	MedalFactor	TotalMedals	PredMedals	MegaPopln	KiloGDPpc	Latitude	IslamPC
3.Wom	1	Kazakhstan	7.2	1	0.1	17.5	10.5	48	70.2
3.Wom	2	Belarus	6.5	3	0.5	9.5	5.9	54	0.75
3.Wom	3	Czech Republic	5	6	1.2	10.5	17.8	50	0.15
3.Wom	4	Slovakia	4.6	3	0.7	5.4	16.3	49	0.15
3.Wom	5	Liechtenstein	3.7	1	0.3	0	167.3	47	5.4
3.Wom	6	Korea	2.7	5	1.9	76.2	19.5	38	0.1
3.Wom	7	Netherlands	2.5	12	4.7	16.9	45.2	52	5.1
3.Wom	8	Italy	1.9	6	3.1	60.7	30.2	42	4.8
3.Wom	9	Japan	1.9	8	4.2	127.1	35	36	0.1
3.Wom	10	Norway	1.6	12	7.7	5.2	74.4	60	3.2
3.Wom	11	Austria	1.5	3	1.9	8.6	44.2	48	8
3.Wom	12	Switzerland	1.5	6	3.9	8.3	84.8	47	5.2
3.Wom	13	Sweden	1.5	10	6.7	9.8	51.5	60	8.1
3.Wom	14	New Zealand	1.2	1	0.8	4.6	38.6	-41	0.9
3.Wom	15	Canada	1.1	12	10.5	35.7	43.6	56	3.2
3.Wom	16	People's Republic of China	1.1	4	3.6	1371	8.1	36	1.73
3.Wom	17	Finland	1	5	5.1	5.5	42.8	62	1.8
3.Wom	18	France	1	5	5.1	66.5	36.6	46	8.8
3.Wom	19	Federal Republic of Germany	1	10	10.3	81.7	41.1	51	6.55
3.Wom	20	United States of America	0.9	12	13.3	320.7	56.9	37	1.1
3.Wom	21	Olympic Athletes from Russia	0.9	5	5.8	144.1	9.3	62	12.5
3.Wom	22	Great Britain	0.2	3	13.8	65.1	45	55	6.3
3.Wom	23	Eritrea	0	0	0	3.3	0.4	15	43.8
3.Wom	24	Togo	0	0	0	7.3	0.6	9	20
3.Wom	25	Timor-Leste	0	0	0	1.2	1.3	-9	0.1
3.Wom	26	Tonga	0	0	0	0.1	4.3	-21	0
3.Wom	27	Kyrgyz Republic	0	0	0	6	1.1	41	85
3.Wom	28	Madagascar	0	0	0	24.2	0.5	-19	10
3.Wom	29	Kenya	0	0	0	47.9	1.3	0	11.2
3.Wom	30	Kosovo	0	0	0	1.8	3.6	43	95.6
3.Wom	31	Ghana	0	0	0	27.8	1.7	8	17.6
3.Wom	32	Morocco	0	0	0	34.7	2.9	32	99
3.Wom	33	Malaysia	0	0	0	30.3	10	4	61.3
3.Wom	34	Pakistan	0	0	0	199.4	1.4	30	96.5
3.Wom	35	Nigeria	0	0	0	181.1	2.7	9	53.5
3.Wom	36	Jamaica	0	0	0	2.9	4.9	18	0.2
3.Wom	37	Ecuador	0	0	0	16.2	6.1	-2	0
3.Wom	38	Albania	0	0	0	2.9	4	41	58.8
3.Wom	39	Azerbaijan	0	0	0	9.6	5.5	40	96.9
3.Wom	40	Bolivia	0	0	0	10.9	3	-16	0
3.Wom	41	Uzbekistan	0	0	0	31.3	2.6	41	88.7
3.Wom	42	Iran, Islamic Rep.	0	0	0	78.5	4.9	32	99.4
3.Wom	43	Lebanon	0	0	0	6.5	7.6	34	57.7
3.Wom	44	North Macedonia	0	0	0	2.1	4.8	42	33.3
3.Wom	45	Montenegro	0	0	0	0.6	6.5	43	19.1
3.Wom	46	Bosnia-Herzegovina	0	0	0	3.4	4.7	44	50.7
3.Wom	47	Colombia	0	0	0	47.5	6.2	5	0.2
3.Wom	48	Philippines	0	0	0	102.1	3	13	8
3.Wom	49	Singapore	0	0	0	5.5	55.6	1	15.6
3.Wom	50	Armenia	0	0	0	2.9	3.6	40	0.1
3.Wom	51	San Marino	0	0	0.1	0	42.7	44	0
3.Wom	52	Georgia	0	0	0.1	3.7	4	42	10.7
3.Wom	53	Moldova	0	0	0.1	2.8	2.7	47	0.4
3.Wom	54	Andorra	0	0	0.1	0.1	35.8	43	2.6
3.Wom	55	Cyprus	0	0	0.1	1.2	23.4	35	25.3
3.Wom	56	Thailand	0	0	0.1	68.7	5.8	16	5.4
3.Wom	57	Malta	0	0	0.1	0.4	24.9	36	2.6
3.Wom	58	Mongolia	0	0	0.1	3	3.9	47	5
3.Wom	59	Bermuda	0	0	0.1	0.1	102	32	1
3.Wom	60	Puerto Rico	0	0	0.1	3.5	29.8	18	0
3.Wom	61	Turkey	0	0	0.1	78.5	11	39	89.5
3.Wom	62	India	0	0	0.1	1310	1.6	21	14.6
3.Wom	63	Bulgaria	0	0	0.1	7.2	7.1	43	13.4
3.Wom	64	Serbia	0	0	0.2	7.1	5.6	44	3.1
3.Wom	65	South Africa	0	0	0.2	55.4	5.7	-31	1.9
3.Wom	66	Brazil	0	0	0.2	204.5	8.8	-14	0.36
3.Wom	67	Monaco	0	0	0.2	0	166	44	0.8
3.Wom	68	Hong Kong SAR, China	0	0	0.3	7.3	42.4	22	4.1
3.Wom	69	Ukraine	0	0	0.3	45.2	2.1	48	1.7
3.Wom	70	Croatia	0	0	0.3	4.2	11.8	45	1.5
3.Wom	71	Israel	0	0	0.3	8.4	35.8	31	18
3.Wom	72	Slovenia	0	0	0.3	2.1	20.9	46	3.6
3.Wom	73	Chinese Taipei	0	0	0.4	23.5	22.8	25	0.3
3.Wom	74	Mexico	0	0	0.4	121.9	9.6	24	0.01
3.Wom	75	Chile	0	0	0.4	18	13.6	-36	0
3.Wom	76	Greece	0	0	0.5	10.8	18.1	39	3.85
3.Wom	77	Latvia	0	0	0.5	2	13.8	57	0.15
3.Wom	78	Portugal	0	0	0.6	10.4	19.2	39	0.4
3.Wom	79	Romania	0	0	0.6	19.8	9	46	0.65
3.Wom	80	Estonia	0	0	0.6	1.3	17.4	59	0
3.Wom	81	Lithuania	0	0	0.6	2.9	14.3	55	0.1
3.Wom	82	Hungary	0	0	0.6	9.8	12.7	47	0.5
3.Wom	83	Argentina	0	0	0.9	43.1	13.8	-38	0.9
3.Wom	84	Australia	0	0	1	23.8	56.8	-25	2.6
3.Wom	85	Luxembourg	0	0	1.2	0.6	101.4	50	2.3
3.Wom	86	Iceland	0	0	1.4	0.3	53	65	0.2
3.Wom	87	Spain	0	0	2.1	46.4	25.7	40	2.6
3.Wom	88	Poland	0	0	2.2	38	12.6	52	0.02
3.Wom	89	Belgium	0	0	2.7	11.3	41	51	7.6
3.Wom	90	Ireland	0	0	3.6	4.7	62	53	1.4
3.Wom	91	Denmark	0	0	3.9	5.7	53.3	56	5.4
AthleteGrp=4.Mix
AthleteGrp	Rank	Country	MedalFactor	TotalMedals	PredMedals	MegaPopln	KiloGDPpc	Latitude	IslamPC
4.Mix	1	Austria	7.8	2	0.3	8.6	44.2	48	8
4.Mix	2	People's Republic of China	3.2	1	0.3	1371	8.1	36	1.73
4.Mix	3	Switzerland	2.8	2	0.7	8.3	84.8	47	5.2
4.Mix	4	Canada	2.7	5	1.9	35.7	43.6	56	3.2
4.Mix	5	Italy	2.5	1	0.4	60.7	30.2	42	4.8
4.Mix	6	France	2.2	2	0.9	66.5	36.6	46	8.8
4.Mix	7	Norway	2.1	3	1.4	5.2	74.4	60	3.2
4.Mix	8	Olympic Athletes from Russia	1.4	1	0.7	144.1	9.3	62	12.5
4.Mix	9	Federal Republic of Germany	1	2	2.1	81.7	41.1	51	6.55
4.Mix	10	United States of America	0.7	2	3	320.7	56.9	37	1.1
4.Mix	11	Eritrea	0	0	0	3.3	0.4	15	43.8
4.Mix	12	Togo	0	0	0	7.3	0.6	9	20
4.Mix	13	Timor-Leste	0	0	0	1.2	1.3	-9	0.1
4.Mix	14	Tonga	0	0	0	0.1	4.3	-21	0
4.Mix	15	Madagascar	0	0	0	24.2	0.5	-19	10
4.Mix	16	Kenya	0	0	0	47.9	1.3	0	11.2
4.Mix	17	Ghana	0	0	0	27.8	1.7	8	17.6
4.Mix	18	Kyrgyz Republic	0	0	0	6	1.1	41	85
4.Mix	19	Jamaica	0	0	0	2.9	4.9	18	0.2
4.Mix	20	Bolivia	0	0	0	10.9	3	-16	0
4.Mix	21	Ecuador	0	0	0	16.2	6.1	-2	0
4.Mix	22	Kosovo	0	0	0	1.8	3.6	43	95.6
4.Mix	23	Nigeria	0	0	0	181.1	2.7	9	53.5
4.Mix	24	Colombia	0	0	0	47.5	6.2	5	0.2
4.Mix	25	Montenegro	0	0	0	0.6	6.5	43	19.1
4.Mix	26	Armenia	0	0	0	2.9	3.6	40	0.1
4.Mix	27	Philippines	0	0	0	102.1	3	13	8
4.Mix	28	Malaysia	0	0	0	30.3	10	4	61.3
4.Mix	29	Albania	0	0	0	2.9	4	41	58.8
4.Mix	30	Moldova	0	0	0	2.8	2.7	47	0.4
4.Mix	31	North Macedonia	0	0	0	2.1	4.8	42	33.3
4.Mix	32	Morocco	0	0	0	34.7	2.9	32	99
4.Mix	33	Pakistan	0	0	0	199.4	1.4	30	96.5
4.Mix	34	Georgia	0	0	0	3.7	4	42	10.7
4.Mix	35	Bosnia-Herzegovina	0	0	0	3.4	4.7	44	50.7
4.Mix	36	Mongolia	0	0	0	3	3.9	47	5
4.Mix	37	San Marino	0	0	0	0	42.7	44	0
4.Mix	38	Thailand	0	0	0	68.7	5.8	16	5.4
4.Mix	39	Andorra	0	0	0	0.1	35.8	43	2.6
4.Mix	40	Lebanon	0	0	0	6.5	7.6	34	57.7
4.Mix	41	Uzbekistan	0	0	0	31.3	2.6	41	88.7
4.Mix	42	Malta	0	0	0	0.4	24.9	36	2.6
4.Mix	43	Azerbaijan	0	0	0	9.6	5.5	40	96.9
4.Mix	44	Singapore	0	0	0	5.5	55.6	1	15.6
4.Mix	45	Puerto Rico	0	0	0	3.5	29.8	18	0
4.Mix	46	India	0	0	0	1310	1.6	21	14.6
4.Mix	47	Bermuda	0	0	0	0.1	102	32	1
4.Mix	48	Serbia	0	0	0	7.1	5.6	44	3.1
4.Mix	49	Cyprus	0	0	0	1.2	23.4	35	25.3
4.Mix	50	Bulgaria	0	0	0	7.2	7.1	43	13.4
4.Mix	51	Ukraine	0	0	0	45.2	2.1	48	1.7
4.Mix	52	Iran, Islamic Rep.	0	0	0	78.5	4.9	32	99.4
4.Mix	53	South Africa	0	0	0	55.4	5.7	-31	1.9
4.Mix	54	Brazil	0	0	0	204.5	8.8	-14	0.36
4.Mix	55	Croatia	0	0	0	4.2	11.8	45	1.5
4.Mix	56	Belarus	0	0	0	9.5	5.9	54	0.75
4.Mix	57	Mexico	0	0	0	121.9	9.6	24	0.01
4.Mix	58	Hong Kong SAR, China	0	0	0	7.3	42.4	22	4.1
4.Mix	59	Slovenia	0	0	0	2.1	20.9	46	3.6
4.Mix	60	Monaco	0	0	0	0	166	44	0.8
4.Mix	61	Chile	0	0	0	18	13.6	-36	0
4.Mix	62	Chinese Taipei	0	0	0	23.5	22.8	25	0.3
4.Mix	63	Latvia	0	0	0	2	13.8	57	0.15
4.Mix	64	Liechtenstein	0	0	0	0	167.3	47	5.4
4.Mix	65	Romania	0	0	0	19.8	9	46	0.65
4.Mix	66	Greece	0	0	0	10.8	18.1	39	3.85
4.Mix	67	Lithuania	0	0	0	2.9	14.3	55	0.1
4.Mix	68	Estonia	0	0	0	1.3	17.4	59	0
4.Mix	69	Kazakhstan	0	0	0	17.5	10.5	48	70.2
4.Mix	70	Hungary	0	0	0	9.8	12.7	47	0.5
4.Mix	71	Portugal	0	0	0	10.4	19.2	39	0.4
4.Mix	72	Israel	0	0	0	8.4	35.8	31	18
4.Mix	73	Slovakia	0	0	0	5.4	16.3	49	0.15
4.Mix	74	Turkey	0	0	0	78.5	11	39	89.5
4.Mix	75	Argentina	0	0	0.1	43.1	13.8	-38	0.9
4.Mix	76	New Zealand	0	0	0.1	4.6	38.6	-41	0.9
4.Mix	77	Czech Republic	0	0	0.1	10.5	17.8	50	0.15
4.Mix	78	Australia	0	0	0.1	23.8	56.8	-25	2.6
4.Mix	79	Iceland	0	0	0.1	0.3	53	65	0.2
4.Mix	80	Luxembourg	0	0	0.1	0.6	101.4	50	2.3
4.Mix	81	Poland	0	0	0.2	38	12.6	52	0.02
4.Mix	82	Korea	0	0	0.2	76.2	19.5	38	0.1
4.Mix	83	Spain	0	0	0.2	46.4	25.7	40	2.6
4.Mix	84	Belgium	0	0	0.4	11.3	41	51	7.6
4.Mix	85	Ireland	0	0	0.5	4.7	62	53	1.4
4.Mix	86	Japan	0	0	0.6	127.1	35	36	0.1
4.Mix	87	Denmark	0	0	0.6	5.7	53.3	56	5.4
4.Mix	88	Finland	0	0	0.7	5.5	42.8	62	1.8
4.Mix	89	Netherlands	0	0	0.7	16.9	45.2	52	5.1
4.Mix	90	Sweden	0	0	1.2	9.8	51.5	60	8.1
4.Mix	91	Great Britain	0	0	3	65.1	45	55	6.3

## Sheet: Tokyo
AthleteGrp=1.All
AthleteGrp	Rank	Country	MedalFactor	TotalMedals	PredMedals	MegaPopln	KiloGDPpc	Latitude	IslamPC
1.All	1	Jamaica	12.4	9	0.7	2.9	5.1	18	0.2
1.All	2	San Marino	10.5	3	0.3	0	45.4	44	0
1.All	3	Grenada	9.5	1	0.1	0.1	10.2	12	0.3
1.All	4	Kenya	7.7	10	1.3	50.2	1.6	0	11.2
1.All	5	Fiji	6	2	0.3	0.9	6.1	-17	6.3
1.All	6	Cuba	5.8	15	2.6	11.3	8.5	22	0.1
1.All	7	Azerbaijan	5.6	7	1.2	9.8	4.1	40	96.9
1.All	8	Kyrgyzstan	5.6	3	0.5	6.2	1.2	41	85
1.All	9	Georgia	5.4	8	1.5	3.7	4.4	42	10.7
1.All	10	Uganda	5.2	4	0.8	41.2	0.7	1	14
1.All	11	Kosovo	4.6	2	0.4	1.8	4	43	95.6
1.All	12	Australia	3.5	46	13	24.6	54	-25	2.6
1.All	13	Armenia	3.3	4	1.2	2.9	3.9	40	0.1
1.All	14	New Zealand	3.2	20	6.3	4.7	43	-41	0.9
1.All	15	Bahamas	3	2	0.7	0.4	32.7	25	0.1
1.All	16	Hungary	2.9	20	6.8	9.7	14.6	47	0.5
1.All	17	Serbia	2.9	9	3.1	7	6.3	44	3.1
1.All	18	Mongolia	2.8	4	1.4	3.1	3.7	47	5
1.All	19	Uzbekistan	2.6	5	1.9	32	1.8	41	88.7
1.All	20	Ukraine	2.6	19	7.4	44.5	2.6	48	1.7
1.All	21	Ethiopia	2.5	4	1.6	106.4	0.8	9	31.3
1.All	22	Burkina Faso	2.4	1	0.4	19.2	0.7	12	63.2
1.All	23	Dominican Republic	2.3	5	2.1	10.5	7.6	19	0
1.All	24	Croatia	2.3	8	3.5	4.2	13.5	45	1.5
1.All	25	Jordan	2.1	2	0.9	9.8	4.2	31	97.2
1.All	26	Arab Republic of Egypt	2.1	6	2.9	96.4	2.4	27	92.4
1.All	27	Bermuda	2	1	0.5	0.1	111.8	32	1
1.All	28	Tunisia	2	2	1	11.4	3.5	34	99.8
1.All	29	Ecuador	1.9	3	1.6	16.8	6.2	-2	0
1.All	30	Bulgaria	1.9	6	3.2	7.1	8.3	43	13.4
1.All	31	Kazakhstan	1.8	8	4.5	18.1	9.2	48	70.2
1.All	32	Qatar	1.7	3	1.7	2.7	59.1	25	77.5
1.All	33	Netherlands	1.7	36	21.1	17	48.6	52	5.1
1.All	34	Slovenia	1.6	5	3	2.1	23.5	46	3.6
1.All	35	Islamic Republic of Iran	1.6	7	4.5	80.7	5.5	32	99.4
1.All	36	Turkey	1.5	13	8.4	81.1	10.6	39	89.5
1.All	37	Russian Olympic Committee	1.5	71	46.7	145.5	10.7	62	12.5
1.All	38	Indonesia	1.5	5	3.4	264.7	3.8	-1	86.7
1.All	39	Colombia	1.4	5	3.4	48.9	6.4	5	0.2
1.All	40	Belarus	1.4	7	4.9	9.5	5.8	54	0.75
1.All	41	Italy	1.4	40	28.6	60.7	32.3	42	4.8
1.All	42	Brazil	1.4	21	15.1	207.8	9.9	-14	0.36
1.All	43	Bahrain	1.3	1	0.7	1.5	23.7	26	73.7
1.All	44	Namibia	1.3	1	0.8	2.4	5.4	-23	0.4
1.All	45	Chinese Taipei	1.3	12	9.2	23.7	29.4	25	0.3
1.All	46	Japan	1.3	58	45.1	127.5	38.9	36	0.1
1.All	47	Great Britain	1.3	65	50.9	66.7	40.3	55	6.3
1.All	48	Hong Kong, China	1.2	6	4.9	7.3	46.2	22	4.1
1.All	49	Czech Republic	1.2	11	9.5	10.6	20.6	50	0.15
1.All	50	Botswana	1.1	1	0.9	2.2	7.9	-22	0.4
1.All	51	Cote d'Ivoire	1.1	1	0.9	24.4	2.1	8	42.9
1.All	52	North Macedonia	1.1	1	0.9	2.1	5.4	42	33.3
1.All	53	United States of America	1.1	113	107.4	325.1	60.1	37	1.1
1.All	54	Malaysia	1	2	2	31.1	10.3	4	61.3
1.All	55	People's Republic of China	0.9	88	94.5	1421	8.9	36	1.73
1.All	56	Venezuela	0.9	4	4.3	29.4	16.1	6	0.4
1.All	57	Korea	0.9	20	21.9	51.1	31.6	36	0.1
1.All	58	Turkmenistan	0.9	1	1.1	5.8	6.6	39	93.7
1.All	59	France	0.9	33	37.1	66.9	38.7	46	8.8
1.All	60	Philippines	0.9	4	4.6	105.2	3.1	13	8
1.All	61	Denmark	0.9	11	12.9	5.7	57.6	56	5.4
1.All	62	Switzerland	0.8	13	15.3	8.5	83.4	47	5.2
1.All	63	Ghana	0.8	1	1.3	29.1	2	8	17.6
1.All	64	Spain	0.8	17	21.8	46.6	28.1	40	2.6
1.All	65	Poland	0.8	14	18.6	38	13.9	52	0.02
1.All	66	Slovakia	0.7	4	5.4	5.4	17.5	49	0.15
1.All	67	Moldova	0.7	1	1.4	2.8	3.5	47	0.4
1.All	68	Israel	0.7	4	5.7	8.2	40.5	31	18
1.All	69	Federal Republic of Germany	0.7	37	54.3	82.7	44.5	51	6.55
1.All	70	Greece	0.6	4	6.2	10.6	18.6	39	3.85
1.All	71	Estonia	0.6	2	3.1	1.3	20.4	59	0
1.All	72	Canada	0.6	24	38.5	36.7	45.1	56	3.2
1.All	73	Nigeria	0.6	2	3.2	190.9	2	9	53.5
1.All	74	Austria	0.6	7	11.5	8.8	47.3	48	8
1.All	75	Latvia	0.6	2	3.3	2	15.6	57	0.15
1.All	76	Syrian Arab Republic	0.6	1	1.7	17.1	4.2	35	87
1.All	77	Portugal	0.6	4	6.9	10.3	21.4	39	0.4
1.All	78	Kuwait	0.6	1	1.8	4.1	29.8	29	74.6
1.All	79	Morocco	0.5	1	1.8	35.6	3	32	99
1.All	80	Norway	0.5	8	16.4	5.3	75.5	60	3.2
1.All	81	Belgium	0.5	7	14.4	11.4	44.1	51	7.6
1.All	82	Puerto Rico	0.5	1	2.1	3.3	31.1	18	0
1.All	83	Sweden	0.5	9	19.5	9.9	53.8	60	8.1
1.All	84	Romania	0.5	4	8.8	19.7	10.8	46	0.65
1.All	85	South Africa	0.4	3	8	57	6.1	-31	1.9
1.All	86	Thailand	0.3	2	5.9	69.2	6.6	16	5.4
1.All	87	Ireland	0.3	4	12	4.8	69.6	53	1.4
1.All	88	India	0.3	7	22.6	1339	2	21	14.6
1.All	89	Mexico	0.3	4	13.9	124.8	9.3	24	0.01
1.All	90	Kingdom of Saudi Arabia	0.2	1	4	33.1	20.8	24	98.2
1.All	91	Lithuania	0.2	1	4.2	2.8	16.8	55	0.1
1.All	92	Argentina	0.2	3	13.9	43.9	14.6	-38	0.9
1.All	93	Finland	0.1	2	13.6	5.5	46.3	62	1.8
1.All	94	Tuvalu	0	0	0	0	3.6	-7	0.1
1.All	95	Nauru	0	0	0	0	10.4	-1	0
1.All	96	Cook Islands	0	0	0	0	4.5	-21	0
1.All	97	Kiribati	0	0	0	0.1	1.6	-3	0
1.All	98	Marshall Islands	0	0	0	0.1	3.7	7	0
1.All	99	Palau	0	0	0	0	16.1	8	0
1.All	100	São Tomé and Príncipe	0	0	0	0.2	1.8	0	3
1.All	101	Federated States of Microne	0	0	0	0.1	3.3	7	0
1.All	102	Comoros	0	0	0.1	0.8	1.3	-12	98.3
1.All	103	Dominica	0	0	0.1	0.1	7.3	15	0.2
1.All	104	American Samoa	0	0	0.1	0.1	11	-14	0
1.All	105	The Gambia	0	0	0.1	2.2	0.7	13	95.7
1.All	106	Tonga	0	0	0.1	0.1	4.5	-21	0
1.All	107	Saint Vincent and the Grena	0	0	0.1	0.1	7.2	13	1.7
1.All	108	Maldives	0	0	0.1	0.5	9.6	3	100
1.All	109	Djibouti	0	0	0.1	0.9	2.9	12	97
1.All	110	Seychelles	0	0	0.1	0.1	15.9	-5	1.1
1.All	111	Samoa	0	0	0.1	0.2	4.3	-14	0
1.All	112	British Virgin Islands	0	0	0.1	0	34.2	18	1.2
1.All	113	Guinea-Bissau	0	0	0.1	1.8	0.7	12	45.1
1.All	114	Saint Kitts and Nevis	0	0	0.1	0.1	19.2	17	0.3
1.All	115	Vanuatu	0	0	0.1	0.3	3.1	-15	0
1.All	116	Somalia	0	0	0.1	14.6	0.3	5	99.8
1.All	117	Solomon Islands	0	0	0.1	0.6	2.3	-10	0
1.All	118	Antigua and Barbuda	0	0	0.1	0.1	15.4	17	0.3
1.All	119	Sierra Leone	0	0	0.1	7.5	0.5	8	78.6
1.All	120	East Timor	0	0	0.1	1.2	1.3	-9	0.1
1.All	121	Saint Lucia	0	0	0.2	0.2	11	14	0
1.All	122	Central African Republic	0	0	0.2	4.6	0.5	7	15
1.All	123	Suriname	0	0	0.2	0.6	6.3	4	14.3
1.All	124	Cape Verde	0	0	0.2	0.5	3.3	16	2
1.All	125	Brunei	0	0	0.2	0.4	28.6	5	80.9
1.All	126	Belize	0	0	0.2	0.4	4.9	17	0.2
1.All	127	Aruba	0	0	0.2	0.1	29.4	13	0.4
1.All	128	Liberia	0	0	0.2	4.7	0.7	6	20
1.All	129	Burundi	0	0	0.2	10.8	0.3	-3	10
1.All	130	Guyana	0	0	0.2	0.8	6.1	5	7.3
1.All	131	Mauritania	0	0	0.2	4.3	1.6	21	99.9
1.All	132	Virgin Islands	0	0	0.2	0.1	36.3	18	0.1
1.All	133	Guinea	0	0	0.3	12.1	0.9	10	89.1
1.All	134	Barbados	0	0	0.3	0.3	17.4	13	1.5
1.All	135	Eritrea	0	0	0.3	5.1	1	15	43.8
1.All	136	Cayman Islands	0	0	0.3	0.1	81.5	20	0.2
1.All	137	Guam	0	0	0.3	0.2	36.6	13	0
1.All	138	Bhutan	0	0	0.3	0.7	3.3	28	0.2
1.All	139	Togo	0	0	0.3	7.7	0.8	9	20
1.All	140	Niger	0	0	0.3	21.6	0.5	18	98.3
1.All	141	Equatorial Guinea	0	0	0.3	1.3	9.7	2	10
1.All	142	Lesotho	0	0	0.4	2.1	1.1	-30	0.1
1.All	143	Republic of the Congo	0	0	0.4	5.1	2.2	0	2
1.All	144	Rwanda	0	0	0.4	12	0.8	-2	4.8
1.All	145	Gabon	0	0	0.4	2.1	7.2	-1	10
1.All	146	Chad	0	0	0.4	15	0.7	15	58
1.All	147	Mali	0	0	0.4	18.5	0.8	18	95
1.All	148	Eswatini	0	0	0.4	1.1	3.9	-27	10
1.All	149	Senegal	0	0	0.4	15.4	1.4	14	96.1
1.All	150	Andorra	0	0	0.4	0.1	39	43	2.6
1.All	151	South Sudan	0	0	0.5	10.9	1.1	7	20
1.All	152	Tajikistan	0	0	0.5	8.9	0.8	39	97.9
1.All	153	Benin	0	0	0.5	11.2	1.1	9	27.7
1.All	154	Malawi	0	0	0.5	17.7	0.5	-13	20
1.All	155	Yemen	0	0	0.5	27.8	1	16	99.2
1.All	156	Palestine	0	0	0.5	4.5	3.6	32	97.5
1.All	157	Mauritius	0	0	0.6	1.3	10.5	-20	17.3
1.All	158	Montenegro	0	0	0.6	0.6	7.8	43	19.1
1.All	159	Monaco	0	0	0.6	0	167.5	44	0.8
1.All	160	Trinidad and Tobago	0	0	0.6	1.4	16.2	11	5.8
1.All	161	Nicaragua	0	0	0.6	6.4	2.2	13	0
1.All	162	Sudan	0	0	0.7	40.8	1.1	13	97
1.All	163	Liechtenstein	0	0	0.7	0	171.3	47	5.4
1.All	164	Papua New Guinea	0	0	0.7	8.4	2.7	-6	0
1.All	165	Libya	0	0	0.8	6.6	5.8	26	97
1.All	166	Afghanistan	0	0	0.8	36.3	0.5	34	99.7
1.All	167	Mozambique	0	0	0.8	28.6	0.5	-19	17.9
1.All	168	Madagascar	0	0	0.8	25.6	0.5	-19	10
1.All	169	Cameroon	0	0	0.8	24.6	1.4	7	30
1.All	170	Albania	0	0	0.8	2.9	4.5	41	58.8
1.All	171	Haiti	0	0	0.8	11	1.3	19	0
1.All	172	Laos	0	0	0.9	7	2.4	20	0
1.All	173	Cambodia	0	0	0.9	16	1.4	13	2
1.All	174	El Salvador	0	0	0.9	6.4	3.9	14	0.28
1.All	175	Malta	0	0	0.9	0.5	28.3	36	2.6
1.All	176	Honduras	0	0	1	9.4	2.5	15	0.3
1.All	177	Oman	0	0	1	4.7	15.1	22	86
1.All	178	Zimbabwe	0	0	1	14.2	1.3	-19	0.7
1.All	179	Zambia	0	0	1	16.9	1.5	-13	1
1.All	180	Democratic Republic of the	0	0	1	81.4	0.5	-4	10
1.All	181	United Republic of Tanzania	0	0	1.1	54.7	1	-6	35.2
1.All	182	Bosnia-Herzegovina	0	0	1.2	3.4	5.4	44	50.7
1.All	183	Panama	0	0	1.2	4.1	15.1	9	0.7
1.All	184	Costa Rica	0	0	1.3	4.9	12.2	10	0
1.All	185	Bolivia	0	0	1.3	11.2	3.4	-16	0
1.All	186	Cyprus	0	0	1.3	1.2	26.4	35	25.3
1.All	187	Lebanon	0	0	1.6	6.8	7.8	34	57.7
1.All	188	Paraguay	0	0	1.6	6.9	5.7	-23	0
1.All	189	Sri Lanka	0	0	1.6	21.4	4.1	8	9.7
1.All	190	Nepal	0	0	1.7	27.6	1	28	4.2
1.All	191	Guatemala	0	0	2	16.9	4.5	16	0
1.All	192	Algeria	0	0	2.1	41.4	4.1	28	99.7
1.All	193	Singapore	0	0	2.3	5.7	61.2	1	15.6
1.All	194	Angola	0	0	2.4	29.8	4.1	-11	0.3
1.All	195	Myanmar	0	0	2.4	53.4	1.3	22	4.3
1.All	196	Uruguay	0	0	2.5	3.4	18.7	-33	0
1.All	197	Iraq	0	0	2.7	37.6	5.1	33	95.7
1.All	198	Bangladesh	0	0	2.9	159.7	1.6	24	90.4
1.All	199	United Arab Emirates	0	0	3.1	9.5	40.6	23	76
1.All	200	Peru	0	0	3.1	31.4	6.7	-9	0
1.All	201	Iceland	0	0	3.1	0.3	72	65	0.2
1.All	202	Luxembourg	0	0	3.5	0.6	107.4	50	2.3
1.All	203	Pakistan	0	0	3.8	207.9	1.5	30	96.5
1.All	204	Vietnam	0	0	4.1	94.6	2.4	14	0.1
1.All	205	Chile	0	0	7.4	18.5	15	-36	0
AthleteGrp=2.Men
AthleteGrp	Rank	Country	MedalFactor	TotalMedals	PredMedals	MegaPopln	KiloGDPpc	Latitude	IslamPC
2.Men	1	Grenada	15	1	0.1	0.1	10.2	12	0.3
2.Men	2	Cuba	9.6	13	1.4	11.3	8.5	22	0.1
2.Men	3	Georgia	8.4	8	0.9	3.7	4.4	42	10.7
2.Men	4	Kenya	7.1	5	0.7	50.2	1.6	0	11.2
2.Men	5	Uganda	6.6	3	0.5	41.2	0.7	1	14
2.Men	6	San Marino	5.4	1	0.2	0	45.4	44	0
2.Men	7	Armenia	5.2	4	0.8	2.9	3.9	40	0.1
2.Men	8	Fiji	4.9	1	0.2	0.9	6.1	-17	6.3
2.Men	9	Jamaica	4.8	2	0.4	2.9	5.1	18	0.2
2.Men	10	Azerbaijan	4.1	4	1	9.8	4.1	40	96.9
2.Men	11	Hungary	4.1	15	3.7	9.7	14.6	47	0.5
2.Men	12	Croatia	3.5	7	2	4.2	13.5	45	1.5
2.Men	13	Australia	3.5	20	5.7	24.6	54	-25	2.6
2.Men	14	Uzbekistan	3.4	5	1.5	32	1.8	41	88.7
2.Men	15	Burkina Faso	3.2	1	0.3	19.2	0.7	12	63.2
2.Men	16	Qatar	2.9	3	1.1	2.7	59.1	25	77.5
2.Men	17	New Zealand	2.8	9	3.2	4.7	43	-41	0.9
2.Men	18	Jordan	2.8	2	0.7	9.8	4.2	31	97.2
2.Men	19	Serbia	2.8	5	1.8	7	6.3	44	3.1
2.Men	20	Bahamas	2.7	1	0.4	0.4	32.7	25	0.1
2.Men	21	Tunisia	2.5	2	0.8	11.4	3.5	34	99.8
2.Men	22	Islamic Republic of Iran	2.3	7	3	80.7	5.5	32	99.4
2.Men	23	Kyrgyzstan	2.2	1	0.5	6.2	1.2	41	85
2.Men	24	Mongolia	2.1	2	0.9	3.1	3.7	47	5
2.Men	25	Ethiopia	2.1	2	1	106.4	0.8	9	31.3
2.Men	26	Botswana	2	1	0.5	2.2	7.9	-22	0.4
2.Men	27	Kazakhstan	2	6	3	18.1	9.2	48	70.2
2.Men	28	Colombia	1.8	3	1.6	48.9	6.4	5	0.2
2.Men	29	Italy	1.8	24	13.1	60.7	32.3	42	4.8
2.Men	30	Brazil	1.8	12	6.6	207.8	9.9	-14	0.36
2.Men	31	Malaysia	1.8	2	1.1	31.1	10.3	4	61.3
2.Men	32	Czech Republic	1.8	9	5	10.6	20.6	50	0.15
2.Men	33	Dominican Republic	1.8	2	1.1	10.5	7.6	19	0
2.Men	34	Slovenia	1.8	3	1.7	2.1	23.5	46	3.6
2.Men	35	Ukraine	1.6	7	4.3	44.5	2.6	48	1.7
2.Men	36	North Macedonia	1.6	1	0.6	2.1	5.4	42	33.3
2.Men	37	Venezuela	1.5	3	2	29.4	16.1	6	0.4
2.Men	38	Indonesia	1.5	3	2	264.7	3.8	-1	86.7
2.Men	39	Arab Republic of Egypt	1.5	3	2	96.4	2.4	27	92.4
2.Men	40	Turkey	1.5	8	5.4	81.1	10.6	39	89.5
2.Men	41	Russian Olympic Committee	1.4	35	24.4	145.5	10.7	62	12.5
2.Men	42	Great Britain	1.4	34	23.8	66.7	40.3	55	6.3
2.Men	43	Ghana	1.4	1	0.7	29.1	2	8	17.6
2.Men	44	Japan	1.3	25	19.1	127.5	38.9	36	0.1
2.Men	45	Ecuador	1.3	1	0.8	16.8	6.2	-2	0
2.Men	46	Netherlands	1.3	13	10.3	17	48.6	52	5.1
2.Men	47	Greece	1.2	4	3.2	10.6	18.6	39	3.85
2.Men	48	Chinese Taipei	1.2	5	4.2	23.7	29.4	25	0.3
2.Men	49	Moldova	1.1	1	0.9	2.8	3.5	47	0.4
2.Men	50	Korea	1.1	11	9.9	51.1	31.6	36	0.1
2.Men	51	Belarus	1	3	2.9	9.5	5.8	54	0.75
2.Men	52	Slovakia	1	3	3	5.4	17.5	49	0.15
2.Men	53	Latvia	1	2	2	2	15.6	57	0.15
2.Men	54	Spain	1	10	10.1	46.6	28.1	40	2.6
2.Men	55	United States of America	1	41	42	325.1	60.1	37	1.1
2.Men	56	Denmark	0.9	6	6.6	5.7	57.6	56	5.4
2.Men	57	Kuwait	0.9	1	1.1	4.1	29.8	29	74.6
2.Men	58	France	0.9	15	17.1	66.9	38.7	46	8.8
2.Men	59	People's Republic of China	0.9	35	40.3	1421	8.9	36	1.73
2.Men	60	Portugal	0.9	3	3.5	10.3	21.4	39	0.4
2.Men	61	Philippines	0.9	2	2.3	105.2	3.1	13	8
2.Men	62	Norway	0.8	7	8.3	5.3	75.5	60	3.2
2.Men	63	Syrian Arab Republic	0.8	1	1.2	17.1	4.2	35	87
2.Men	64	Federal Republic of Germany	0.8	19	24.7	82.7	44.5	51	6.55
2.Men	65	Morocco	0.7	1	1.4	35.6	3	32	99
2.Men	66	Belgium	0.6	4	7.2	11.4	44.1	51	7.6
2.Men	67	Poland	0.5	5	9.5	38	13.9	52	0.02
2.Men	68	Austria	0.5	3	5.8	8.8	47.3	48	8
2.Men	69	Hong Kong, China	0.4	1	2.3	7.3	46.2	22	4.1
2.Men	70	Romania	0.4	2	4.7	19.7	10.8	46	0.65
2.Men	71	Switzerland	0.4	3	7.3	8.5	83.4	47	5.2
2.Men	72	Kingdom of Saudi Arabia	0.4	1	2.5	33.1	20.8	24	98.2
2.Men	73	Sweden	0.4	4	10	9.9	53.8	60	8.1
2.Men	74	India	0.4	4	11	1339	2	21	14.6
2.Men	75	Israel	0.4	1	2.9	8.2	40.5	31	18
2.Men	76	Ireland	0.3	2	6	4.8	69.6	53	1.4
2.Men	77	Canada	0.3	6	18.2	36.7	45.1	56	3.2
2.Men	78	Argentina	0.3	2	6.8	43.9	14.6	-38	0.9
2.Men	79	Mexico	0.2	1	6.4	124.8	9.3	24	0.01
2.Men	80	Finland	0.1	1	7.2	5.5	46.3	62	1.8
2.Men	81	Tuvalu	0	0	0	0	3.6	-7	0.1
2.Men	82	Nauru	0	0	0	0	10.4	-1	0
2.Men	83	Cook Islands	0	0	0	0	4.5	-21	0
2.Men	84	Kiribati	0	0	0	0.1	1.6	-3	0
2.Men	85	Palau	0	0	0	0	16.1	8	0
2.Men	86	Marshall Islands	0	0	0	0.1	3.7	7	0
2.Men	87	São Tomé and Príncipe	0	0	0	0.2	1.8	0	3
2.Men	88	Federated States of Microne	0	0	0	0.1	3.3	7	0
2.Men	89	Dominica	0	0	0	0.1	7.3	15	0.2
2.Men	90	American Samoa	0	0	0	0.1	11	-14	0
2.Men	91	Comoros	0	0	0	0.8	1.3	-12	98.3
2.Men	92	Saint Vincent and the Grena	0	0	0.1	0.1	7.2	13	1.7
2.Men	93	Seychelles	0	0	0.1	0.1	15.9	-5	1.1
2.Men	94	Tonga	0	0	0.1	0.1	4.5	-21	0
2.Men	95	British Virgin Islands	0	0	0.1	0	34.2	18	1.2
2.Men	96	Samoa	0	0	0.1	0.2	4.3	-14	0
2.Men	97	Saint Kitts and Nevis	0	0	0.1	0.1	19.2	17	0.3
2.Men	98	Maldives	0	0	0.1	0.5	9.6	3	100
2.Men	99	The Gambia	0	0	0.1	2.2	0.7	13	95.7
2.Men	100	Vanuatu	0	0	0.1	0.3	3.1	-15	0
2.Men	101	Djibouti	0	0	0.1	0.9	2.9	12	97
2.Men	102	Guinea-Bissau	0	0	0.1	1.8	0.7	12	45.1
2.Men	103	Antigua and Barbuda	0	0	0.1	0.1	15.4	17	0.3
2.Men	104	Solomon Islands	0	0	0.1	0.6	2.3	-10	0
2.Men	105	East Timor	0	0	0.1	1.2	1.3	-9	0.1
2.Men	106	Saint Lucia	0	0	0.1	0.2	11	14	0
2.Men	107	Suriname	0	0	0.1	0.6	6.3	4	14.3
2.Men	108	Aruba	0	0	0.1	0.1	29.4	13	0.4
2.Men	109	Central African Republic	0	0	0.1	4.6	0.5	7	15
2.Men	110	Cape Verde	0	0	0.1	0.5	3.3	16	2
2.Men	111	Somalia	0	0	0.1	14.6	0.3	5	99.8
2.Men	112	Belize	0	0	0.1	0.4	4.9	17	0.2
2.Men	113	Sierra Leone	0	0	0.1	7.5	0.5	8	78.6
2.Men	114	Brunei	0	0	0.1	0.4	28.6	5	80.9
2.Men	115	Guyana	0	0	0.1	0.8	6.1	5	7.3
2.Men	116	Liberia	0	0	0.1	4.7	0.7	6	20
2.Men	117	Virgin Islands	0	0	0.1	0.1	36.3	18	0.1
2.Men	118	Burundi	0	0	0.1	10.8	0.3	-3	10
2.Men	119	Barbados	0	0	0.2	0.3	17.4	13	1.5
2.Men	120	Cayman Islands	0	0	0.2	0.1	81.5	20	0.2
2.Men	121	Guam	0	0	0.2	0.2	36.6	13	0
2.Men	122	Equatorial Guinea	0	0	0.2	1.3	9.7	2	10
2.Men	123	Mauritania	0	0	0.2	4.3	1.6	21	99.9
2.Men	124	Eritrea	0	0	0.2	5.1	1	15	43.8
2.Men	125	Guinea	0	0	0.2	12.1	0.9	10	89.1
2.Men	126	Bhutan	0	0	0.2	0.7	3.3	28	0.2
2.Men	127	Togo	0	0	0.2	7.7	0.8	9	20
2.Men	128	Gabon	0	0	0.2	2.1	7.2	-1	10
2.Men	129	Republic of the Congo	0	0	0.2	5.1	2.2	0	2
2.Men	130	Rwanda	0	0	0.2	12	0.8	-2	4.8
2.Men	131	Lesotho	0	0	0.2	2.1	1.1	-30	0.1
2.Men	132	Eswatini	0	0	0.3	1.1	3.9	-27	10
2.Men	133	Andorra	0	0	0.3	0.1	39	43	2.6
2.Men	134	Bermuda	0	0	0.3	0.1	111.8	32	1
2.Men	135	Niger	0	0	0.3	21.6	0.5	18	98.3
2.Men	136	South Sudan	0	0	0.3	10.9	1.1	7	20
2.Men	137	Chad	0	0	0.3	15	0.7	15	58
2.Men	138	Benin	0	0	0.3	11.2	1.1	9	27.7
2.Men	139	Malawi	0	0	0.3	17.7	0.5	-13	20
2.Men	140	Mali	0	0	0.3	18.5	0.8	18	95
2.Men	141	Senegal	0	0	0.3	15.4	1.4	14	96.1
2.Men	142	Mauritius	0	0	0.3	1.3	10.5	-20	17.3
2.Men	143	Trinidad and Tobago	0	0	0.3	1.4	16.2	11	5.8
2.Men	144	Monaco	0	0	0.4	0	167.5	44	0.8
2.Men	145	Kosovo	0	0	0.4	1.8	4	43	95.6
2.Men	146	Nicaragua	0	0	0.4	6.4	2.2	13	0
2.Men	147	Liechtenstein	0	0	0.4	0	171.3	47	5.4
2.Men	148	Papua New Guinea	0	0	0.4	8.4	2.7	-6	0
2.Men	149	Yemen	0	0	0.4	27.8	1	16	99.2
2.Men	150	Montenegro	0	0	0.4	0.6	7.8	43	19.1
2.Men	151	Tajikistan	0	0	0.4	8.9	0.8	39	97.9
2.Men	152	Palestine	0	0	0.4	4.5	3.6	32	97.5
2.Men	153	Namibia	0	0	0.4	2.4	5.4	-23	0.4
2.Men	154	Bahrain	0	0	0.5	1.5	23.7	26	73.7
2.Men	155	Cameroon	0	0	0.5	24.6	1.4	7	30
2.Men	156	Sudan	0	0	0.5	40.8	1.1	13	97
2.Men	157	Mozambique	0	0	0.5	28.6	0.5	-19	17.9
2.Men	158	Haiti	0	0	0.5	11	1.3	19	0
2.Men	159	El Salvador	0	0	0.5	6.4	3.9	14	0.28
2.Men	160	Madagascar	0	0	0.5	25.6	0.5	-19	10
2.Men	161	Cambodia	0	0	0.5	16	1.4	13	2
2.Men	162	Laos	0	0	0.5	7	2.4	20	0
2.Men	163	Malta	0	0	0.5	0.5	28.3	36	2.6
2.Men	164	Honduras	0	0	0.6	9.4	2.5	15	0.3
2.Men	165	Libya	0	0	0.6	6.6	5.8	26	97
2.Men	166	Cote d'Ivoire	0	0	0.6	24.4	2.1	8	42.9
2.Men	167	Zambia	0	0	0.6	16.9	1.5	-13	1
2.Men	168	Zimbabwe	0	0	0.6	14.2	1.3	-19	0.7
2.Men	169	Albania	0	0	0.6	2.9	4.5	41	58.8
2.Men	170	Democratic Republic of the	0	0	0.6	81.4	0.5	-4	10
2.Men	171	Panama	0	0	0.6	4.1	15.1	9	0.7
2.Men	172	Oman	0	0	0.6	4.7	15.1	22	86
2.Men	173	United Republic of Tanzania	0	0	0.7	54.7	1	-6	35.2
2.Men	174	Afghanistan	0	0	0.7	36.3	0.5	34	99.7
2.Men	175	Costa Rica	0	0	0.7	4.9	12.2	10	0
2.Men	176	Bolivia	0	0	0.7	11.2	3.4	-16	0
2.Men	177	Cyprus	0	0	0.8	1.2	26.4	35	25.3
2.Men	178	Bosnia-Herzegovina	0	0	0.8	3.4	5.4	44	50.7
2.Men	179	Turkmenistan	0	0	0.9	5.8	6.6	39	93.7
2.Men	180	Sri Lanka	0	0	0.9	21.4	4.1	8	9.7
2.Men	181	Paraguay	0	0	0.9	6.9	5.7	-23	0
2.Men	182	Lebanon	0	0	1	6.8	7.8	34	57.7
2.Men	183	Guatemala	0	0	1.1	16.9	4.5	16	0
2.Men	184	Puerto Rico	0	0	1.1	3.3	31.1	18	0
2.Men	185	Singapore	0	0	1.1	5.7	61.2	1	15.6
2.Men	186	Nepal	0	0	1.1	27.6	1	28	4.2
2.Men	187	Angola	0	0	1.2	29.8	4.1	-11	0.3
2.Men	188	Uruguay	0	0	1.4	3.4	18.7	-33	0
2.Men	189	Myanmar	0	0	1.4	53.4	1.3	22	4.3
2.Men	190	Peru	0	0	1.5	31.4	6.7	-9	0
2.Men	191	Algeria	0	0	1.5	41.4	4.1	28	99.7
2.Men	192	United Arab Emirates	0	0	1.8	9.5	40.6	23	76
2.Men	193	Iceland	0	0	1.8	0.3	72	65	0.2
2.Men	194	Luxembourg	0	0	1.9	0.6	107.4	50	2.3
2.Men	195	Estonia	0	0	1.9	1.3	20.4	59	0
2.Men	196	Nigeria	0	0	1.9	190.9	2	9	53.5
2.Men	197	Bulgaria	0	0	1.9	7.1	8.3	43	13.4
2.Men	198	Iraq	0	0	1.9	37.6	5.1	33	95.7
2.Men	199	Bangladesh	0	0	2	159.7	1.6	24	90.4
2.Men	200	Vietnam	0	0	2.1	94.6	2.4	14	0.1
2.Men	201	Lithuania	0	0	2.4	2.8	16.8	55	0.1
2.Men	202	Pakistan	0	0	2.7	207.9	1.5	30	96.5
2.Men	203	Thailand	0	0	2.9	69.2	6.6	16	5.4
2.Men	204	Chile	0	0	3.8	18.5	15	-36	0
2.Men	205	South Africa	0	0	4.1	57	6.1	-31	1.9
AthleteGrp=3.Wom
AthleteGrp	Rank	Country	MedalFactor	TotalMedals	PredMedals	MegaPopln	KiloGDPpc	Latitude	IslamPC
3.Wom	1	Jamaica	22.9	7	0.3	2.9	5.1	18	0.2
3.Wom	2	Kosovo	18.3	2	0.1	1.8	4	43	95.6
3.Wom	3	Kyrgyzstan	14.6	2	0.1	6.2	1.2	41	85
3.Wom	4	San Marino	9.4	1	0.1	0	45.4	44	0
3.Wom	5	Azerbaijan	9	3	0.3	9.8	4.1	40	96.9
3.Wom	6	Kenya	8.7	5	0.6	50.2	1.6	0	11.2
3.Wom	7	Fiji	7.5	1	0.1	0.9	6.1	-17	6.3
3.Wom	8	Bulgaria	4.8	6	1.2	7.1	8.3	43	13.4
3.Wom	9	Bermuda	4.8	1	0.2	0.1	111.8	32	1
3.Wom	10	Bahrain	4.1	1	0.2	1.5	23.7	26	73.7
3.Wom	11	New Zealand	3.9	11	2.8	4.7	43	-41	0.9
3.Wom	12	Mongolia	3.8	2	0.5	3.1	3.7	47	5
3.Wom	13	Ukraine	3.8	11	2.9	44.5	2.6	48	1.7
3.Wom	14	Bahamas	3.5	1	0.3	0.4	32.7	25	0.1
3.Wom	15	Arab Republic of Egypt	3.5	3	0.9	96.4	2.4	27	92.4
3.Wom	16	Australia	3.3	22	6.7	24.6	54	-25	2.6
3.Wom	17	Serbia	3.3	4	1.2	7	6.3	44	3.1
3.Wom	18	Turkmenistan	3.3	1	0.3	5.8	6.6	39	93.7
3.Wom	19	Ethiopia	3.2	2	0.6	106.4	0.8	9	31.3
3.Wom	20	Namibia	3.2	1	0.3	2.4	5.4	-23	0.4
3.Wom	21	Uganda	3.1	1	0.3	41.2	0.7	1	14
3.Wom	22	Cote d'Ivoire	2.9	1	0.3	24.4	2.1	8	42.9
3.Wom	23	Ecuador	2.6	2	0.8	16.8	6.2	-2	0
3.Wom	24	Netherlands	2.2	21	9.5	17	48.6	52	5.1
3.Wom	25	Belarus	2.1	4	1.9	9.5	5.8	54	0.75
3.Wom	26	Hong Kong, China	2.1	5	2.4	7.3	46.2	22	4.1
3.Wom	27	Dominican Republic	2.1	2	1	10.5	7.6	19	0
3.Wom	28	Turkey	1.9	5	2.7	81.1	10.6	39	89.5
3.Wom	29	Hungary	1.7	5	2.9	9.7	14.6	47	0.5
3.Wom	30	Cuba	1.7	2	1.2	11.3	8.5	22	0.1
3.Wom	31	Estonia	1.7	2	1.2	1.3	20.4	59	0
3.Wom	32	Russian Olympic Committee	1.7	32	19.2	145.5	10.7	62	12.5
3.Wom	33	Slovenia	1.6	2	1.2	2.1	23.5	46	3.6
3.Wom	34	Nigeria	1.6	2	1.2	190.9	2	9	53.5
3.Wom	35	Indonesia	1.6	2	1.2	264.7	3.8	-1	86.7
3.Wom	36	Switzerland	1.4	10	7.1	8.5	83.4	47	5.2
3.Wom	37	Kazakhstan	1.4	2	1.4	18.1	9.2	48	70.2
3.Wom	38	Chinese Taipei	1.3	6	4.6	23.7	29.4	25	0.3
3.Wom	39	Japan	1.3	30	23.3	127.5	38.9	36	0.1
3.Wom	40	Colombia	1.2	2	1.7	48.9	6.4	5	0.2
3.Wom	41	Brazil	1.1	9	7.9	207.8	9.9	-14	0.36
3.Wom	42	United States of America	1.1	66	58.7	325.1	60.1	37	1.1
3.Wom	43	Italy	1.1	15	13.6	60.7	32.3	42	4.8
3.Wom	44	Canada	1	18	17.5	36.7	45.1	56	3.2
3.Wom	45	Poland	1	8	8.1	38	13.9	52	0.02
3.Wom	46	Great Britain	1	23	23.3	66.7	40.3	55	6.3
3.Wom	47	Puerto Rico	1	1	1	3.3	31.1	18	0
3.Wom	48	People's Republic of China	1	47	48.3	1421	8.9	36	1.73
3.Wom	49	Philippines	0.9	2	2.1	105.2	3.1	13	8
3.Wom	50	Denmark	0.9	5	5.5	5.7	57.6	56	5.4
3.Wom	51	France	0.9	15	17.3	66.9	38.7	46	8.8
3.Wom	52	South Africa	0.8	3	3.6	57	6.1	-31	1.9
3.Wom	53	Israel	0.8	2	2.5	8.2	40.5	31	18
3.Wom	54	Austria	0.8	4	5.1	8.8	47.3	48	8
3.Wom	55	Korea	0.7	8	10.8	51.1	31.6	36	0.1
3.Wom	56	Thailand	0.7	2	2.8	69.2	6.6	16	5.4
3.Wom	57	Croatia	0.7	1	1.4	4.2	13.5	45	1.5
3.Wom	58	Lithuania	0.6	1	1.7	2.8	16.8	55	0.1
3.Wom	59	Spain	0.6	6	10.3	46.6	28.1	40	2.6
3.Wom	60	Romania	0.5	2	3.7	19.7	10.8	46	0.65
3.Wom	61	Czech Republic	0.5	2	4.1	10.6	20.6	50	0.15
3.Wom	62	Federal Republic of Germany	0.5	12	25.6	82.7	44.5	51	6.55
3.Wom	63	Slovakia	0.4	1	2.2	5.4	17.5	49	0.15
3.Wom	64	Venezuela	0.4	1	2.2	29.4	16.1	6	0.4
3.Wom	65	Ireland	0.4	2	5.3	4.8	69.6	53	1.4
3.Wom	66	Sweden	0.4	3	8.2	9.9	53.8	60	8.1
3.Wom	67	Portugal	0.3	1	3.1	10.3	21.4	39	0.4
3.Wom	68	Belgium	0.3	2	6.3	11.4	44.1	51	7.6
3.Wom	69	Mexico	0.3	2	6.9	124.8	9.3	24	0.01
3.Wom	70	India	0.3	3	10.5	1339	2	21	14.6
3.Wom	71	Finland	0.2	1	5.7	5.5	46.3	62	1.8
3.Wom	72	Argentina	0.2	1	6.4	43.9	14.6	-38	0.9
3.Wom	73	Norway	0.1	1	7.1	5.3	75.5	60	3.2
3.Wom	74	Tuvalu	0	0	0	0	3.6	-7	0.1
3.Wom	75	Nauru	0	0	0	0	10.4	-1	0
3.Wom	76	Cook Islands	0	0	0	0	4.5	-21	0
3.Wom	77	Kiribati	0	0	0	0.1	1.6	-3	0
3.Wom	78	Marshall Islands	0	0	0	0.1	3.7	7	0
3.Wom	79	Comoros	0	0	0	0.8	1.3	-12	98.3
3.Wom	80	Palau	0	0	0	0	16.1	8	0
3.Wom	81	São Tomé and Príncipe	0	0	0	0.2	1.8	0	3
3.Wom	82	Federated States of Microne	0	0	0	0.1	3.3	7	0
3.Wom	83	The Gambia	0	0	0	2.2	0.7	13	95.7
3.Wom	84	Djibouti	0	0	0	0.9	2.9	12	97
3.Wom	85	Maldives	0	0	0	0.5	9.6	3	100
3.Wom	86	Dominica	0	0	0	0.1	7.3	15	0.2
3.Wom	87	American Samoa	0	0	0	0.1	11	-14	0
3.Wom	88	Tonga	0	0	0	0.1	4.5	-21	0
3.Wom	89	Guinea-Bissau	0	0	0	1.8	0.7	12	45.1
3.Wom	90	Saint Vincent and the Grena	0	0	0	0.1	7.2	13	1.7
3.Wom	91	Somalia	0	0	0	14.6	0.3	5	99.8
3.Wom	92	Samoa	0	0	0	0.2	4.3	-14	0
3.Wom	93	Seychelles	0	0	0	0.1	15.9	-5	1.1
3.Wom	94	Sierra Leone	0	0	0	7.5	0.5	8	78.6
3.Wom	95	British Virgin Islands	0	0	0	0	34.2	18	1.2
3.Wom	96	Grenada	0	0	0	0.1	10.2	12	0.3
3.Wom	97	Saint Kitts and Nevis	0	0	0	0.1	19.2	17	0.3
3.Wom	98	Vanuatu	0	0	0	0.3	3.1	-15	0
3.Wom	99	Solomon Islands	0	0	0.1	0.6	2.3	-10	0
3.Wom	100	Antigua and Barbuda	0	0	0.1	0.1	15.4	17	0.3
3.Wom	101	East Timor	0	0	0.1	1.2	1.3	-9	0.1
3.Wom	102	Central African Republic	0	0	0.1	4.6	0.5	7	15
3.Wom	103	Brunei	0	0	0.1	0.4	28.6	5	80.9
3.Wom	104	Mauritania	0	0	0.1	4.3	1.6	21	99.9
3.Wom	105	Saint Lucia	0	0	0.1	0.2	11	14	0
3.Wom	106	Suriname	0	0	0.1	0.6	6.3	4	14.3
3.Wom	107	Cape Verde	0	0	0.1	0.5	3.3	16	2
3.Wom	108	Belize	0	0	0.1	0.4	4.9	17	0.2
3.Wom	109	Liberia	0	0	0.1	4.7	0.7	6	20
3.Wom	110	Guinea	0	0	0.1	12.1	0.9	10	89.1
3.Wom	111	Aruba	0	0	0.1	0.1	29.4	13	0.4
3.Wom	112	Burundi	0	0	0.1	10.8	0.3	-3	10
3.Wom	113	Niger	0	0	0.1	21.6	0.5	18	98.3
3.Wom	114	Eritrea	0	0	0.1	5.1	1	15	43.8
3.Wom	115	Guyana	0	0	0.1	0.8	6.1	5	7.3
3.Wom	116	Virgin Islands	0	0	0.1	0.1	36.3	18	0.1
3.Wom	117	Mali	0	0	0.1	18.5	0.8	18	95
3.Wom	118	Tajikistan	0	0	0.1	8.9	0.8	39	97.9
3.Wom	119	Barbados	0	0	0.1	0.3	17.4	13	1.5
3.Wom	120	Bhutan	0	0	0.1	0.7	3.3	28	0.2
3.Wom	121	Senegal	0	0	0.1	15.4	1.4	14	96.1
3.Wom	122	Togo	0	0	0.1	7.7	0.8	9	20
3.Wom	123	Chad	0	0	0.1	15	0.7	15	58
3.Wom	124	Cayman Islands	0	0	0.1	0.1	81.5	20	0.2
3.Wom	125	Guam	0	0	0.1	0.2	36.6	13	0
3.Wom	126	Lesotho	0	0	0.1	2.1	1.1	-30	0.1
3.Wom	127	Burkina Faso	0	0	0.1	19.2	0.7	12	63.2
3.Wom	128	Palestine	0	0	0.1	4.5	3.6	32	97.5
3.Wom	129	Yemen	0	0	0.1	27.8	1	16	99.2
3.Wom	130	Equatorial Guinea	0	0	0.1	1.3	9.7	2	10
3.Wom	131	Eswatini	0	0	0.1	1.1	3.9	-27	10
3.Wom	132	Rwanda	0	0	0.2	12	0.8	-2	4.8
3.Wom	133	Andorra	0	0	0.2	0.1	39	43	2.6
3.Wom	134	Republic of the Congo	0	0	0.2	5.1	2.2	0	2
3.Wom	135	Gabon	0	0	0.2	2.1	7.2	-1	10
3.Wom	136	Benin	0	0	0.2	11.2	1.1	9	27.7
3.Wom	137	South Sudan	0	0	0.2	10.9	1.1	7	20
3.Wom	138	Malawi	0	0	0.2	17.7	0.5	-13	20
3.Wom	139	Afghanistan	0	0	0.2	36.3	0.5	34	99.7
3.Wom	140	Sudan	0	0	0.2	40.8	1.1	13	97
3.Wom	141	Montenegro	0	0	0.2	0.6	7.8	43	19.1
3.Wom	142	Libya	0	0	0.2	6.6	5.8	26	97
3.Wom	143	Mauritius	0	0	0.2	1.3	10.5	-20	17.3
3.Wom	144	Albania	0	0	0.2	2.9	4.5	41	58.8
3.Wom	145	Monaco	0	0	0.3	0	167.5	44	0.8
3.Wom	146	Jordan	0	0	0.3	9.8	4.2	31	97.2
3.Wom	147	Liechtenstein	0	0	0.3	0	171.3	47	5.4
3.Wom	148	Tunisia	0	0	0.3	11.4	3.5	34	99.8
3.Wom	149	Nicaragua	0	0	0.3	6.4	2.2	13	0
3.Wom	150	Mozambique	0	0	0.3	28.6	0.5	-19	17.9
3.Wom	151	Trinidad and Tobago	0	0	0.3	1.4	16.2	11	5.8
3.Wom	152	Madagascar	0	0	0.3	25.6	0.5	-19	10
3.Wom	153	Oman	0	0	0.3	4.7	15.1	22	86
3.Wom	154	North Macedonia	0	0	0.3	2.1	5.4	42	33.3
3.Wom	155	Cameroon	0	0	0.3	24.6	1.4	7	30
3.Wom	156	Papua New Guinea	0	0	0.3	8.4	2.7	-6	0
3.Wom	157	Haiti	0	0	0.3	11	1.3	19	0
3.Wom	158	Bosnia-Herzegovina	0	0	0.4	3.4	5.4	44	50.7
3.Wom	159	Botswana	0	0	0.4	2.2	7.9	-22	0.4
3.Wom	160	Laos	0	0	0.4	7	2.4	20	0
3.Wom	161	Cambodia	0	0	0.4	16	1.4	13	2
3.Wom	162	Malta	0	0	0.4	0.5	28.3	36	2.6
3.Wom	163	El Salvador	0	0	0.4	6.4	3.9	14	0.28
3.Wom	164	United Republic of Tanzania	0	0	0.4	54.7	1	-6	35.2
3.Wom	165	Honduras	0	0	0.4	9.4	2.5	15	0.3
3.Wom	166	Zimbabwe	0	0	0.4	14.2	1.3	-19	0.7
3.Wom	167	Zambia	0	0	0.4	16.9	1.5	-13	1
3.Wom	168	Democratic Republic of the	0	0	0.4	81.4	0.5	-4	10
3.Wom	169	Armenia	0	0	0.5	2.9	3.9	40	0.1
3.Wom	170	Syrian Arab Republic	0	0	0.5	17.1	4.2	35	87
3.Wom	171	Moldova	0	0	0.5	2.8	3.5	47	0.4
3.Wom	172	Cyprus	0	0	0.5	1.2	26.4	35	25.3
3.Wom	173	Uzbekistan	0	0	0.5	32	1.8	41	88.7
3.Wom	174	Morocco	0	0	0.5	35.6	3	32	99
3.Wom	175	Ghana	0	0	0.5	29.1	2	8	17.6
3.Wom	176	Lebanon	0	0	0.5	6.8	7.8	34	57.7
3.Wom	177	Georgia	0	0	0.5	3.7	4.4	42	10.7
3.Wom	178	Bolivia	0	0	0.6	11.2	3.4	-16	0
3.Wom	179	Panama	0	0	0.6	4.1	15.1	9	0.7
3.Wom	180	Kuwait	0	0	0.6	4.1	29.8	29	74.6
3.Wom	181	Qatar	0	0	0.6	2.7	59.1	25	77.5
3.Wom	182	Costa Rica	0	0	0.6	4.9	12.2	10	0
3.Wom	183	Algeria	0	0	0.6	41.4	4.1	28	99.7
3.Wom	184	Paraguay	0	0	0.7	6.9	5.7	-23	0
3.Wom	185	Nepal	0	0	0.7	27.6	1	28	4.2
3.Wom	186	Sri Lanka	0	0	0.7	21.4	4.1	8	9.7
3.Wom	187	Malaysia	0	0	0.8	31.1	10.3	4	61.3
3.Wom	188	Iraq	0	0	0.8	37.6	5.1	33	95.7
3.Wom	189	Bangladesh	0	0	0.9	159.7	1.6	24	90.4
3.Wom	190	Guatemala	0	0	0.9	16.9	4.5	16	0
3.Wom	191	Myanmar	0	0	1	53.4	1.3	22	4.3
3.Wom	192	United Arab Emirates	0	0	1.1	9.5	40.6	23	76
3.Wom	193	Angola	0	0	1.1	29.8	4.1	-11	0.3
3.Wom	194	Uruguay	0	0	1.1	3.4	18.7	-33	0
3.Wom	195	Pakistan	0	0	1.1	207.9	1.5	30	96.5
3.Wom	196	Singapore	0	0	1.2	5.7	61.2	1	15.6
3.Wom	197	Iceland	0	0	1.2	0.3	72	65	0.2
3.Wom	198	Latvia	0	0	1.3	2	15.6	57	0.15
3.Wom	199	Kingdom of Saudi Arabia	0	0	1.3	33.1	20.8	24	98.2
3.Wom	200	Islamic Republic of Iran	0	0	1.3	80.7	5.5	32	99.4
3.Wom	201	Luxembourg	0	0	1.5	0.6	107.4	50	2.3
3.Wom	202	Peru	0	0	1.5	31.4	6.7	-9	0
3.Wom	203	Vietnam	0	0	1.9	94.6	2.4	14	0.1
3.Wom	204	Greece	0	0	2.7	10.6	18.6	39	3.85
3.Wom	205	Chile	0	0	3.4	18.5	15	-36	0
AthleteGrp=4.Mix
AthleteGrp	Rank	Country	MedalFactor	TotalMedals	PredMedals	MegaPopln	KiloGDPpc	Latitude	IslamPC
4.Mix	1	San Marino	209.9	1	0	0	45.4	44	0
4.Mix	2	Dominican Republic	26.6	1	0	10.5	7.6	19	0
4.Mix	3	Australia	7.2	4	0.6	24.6	54	-25	2.6
4.Mix	4	Israel	6.2	1	0.2	8.2	40.5	31	18
4.Mix	5	Ukraine	5.1	1	0.2	44.5	2.6	48	1.7
4.Mix	6	Chinese Taipei	3.1	1	0.3	23.7	29.4	25	0.3
4.Mix	7	Mexico	2.2	1	0.5	124.8	9.3	24	0.01
4.Mix	8	Great Britain	2.1	8	3.8	66.7	40.3	55	6.3
4.Mix	9	Sweden	1.7	2	1.2	9.9	53.8	60	8.1
4.Mix	10	Netherlands	1.6	2	1.2	17	48.6	52	5.1
4.Mix	11	Russian Olympic Committee	1.5	4	2.7	145.5	10.7	62	12.5
4.Mix	12	Federal Republic of Germany	1.5	6	4	82.7	44.5	51	6.55
4.Mix	13	Belgium	1.4	1	0.7	11.4	44.1	51	7.6
4.Mix	14	France	1.3	3	2.2	66.9	38.7	46	8.8
4.Mix	15	Poland	1.1	1	0.9	38	13.9	52	0.02
4.Mix	16	People's Republic of China	1	6	5.8	1421	8.9	36	1.73
4.Mix	17	Japan	1	3	2.9	127.5	38.9	36	0.1
4.Mix	18	Spain	0.9	1	1.1	46.6	28.1	40	2.6
4.Mix	19	Korea	0.9	1	1.1	51.1	31.6	36	0.1
4.Mix	20	Italy	0.6	1	1.6	60.7	32.3	42	4.8
4.Mix	21	United States of America	0.6	6	9.6	325.1	60.1	37	1.1
4.Mix	22	Tuvalu	0	0	0	0	3.6	-7	0.1
4.Mix	23	Nauru	0	0	0	0	10.4	-1	0
4.Mix	24	Comoros	0	0	0	0.8	1.3	-12	98.3
4.Mix	25	Kiribati	0	0	0	0.1	1.6	-3	0
4.Mix	26	The Gambia	0	0	0	2.2	0.7	13	95.7
4.Mix	27	Cook Islands	0	0	0	0	4.5	-21	0
4.Mix	28	Marshall Islands	0	0	0	0.1	3.7	7	0
4.Mix	29	São Tomé and Príncipe	0	0	0	0.2	1.8	0	3
4.Mix	30	Somalia	0	0	0	14.6	0.3	5	99.8
4.Mix	31	Djibouti	0	0	0	0.9	2.9	12	97
4.Mix	32	Maldives	0	0	0	0.5	9.6	3	100
4.Mix	33	Palau	0	0	0	0	16.1	8	0
4.Mix	34	Federated States of Microne	0	0	0	0.1	3.3	7	0
4.Mix	35	Sierra Leone	0	0	0	7.5	0.5	8	78.6
4.Mix	36	Guinea-Bissau	0	0	0	1.8	0.7	12	45.1
4.Mix	37	Dominica	0	0	0	0.1	7.3	15	0.2
4.Mix	38	American Samoa	0	0	0	0.1	11	-14	0
4.Mix	39	Tonga	0	0	0	0.1	4.5	-21	0
4.Mix	40	Mauritania	0	0	0	4.3	1.6	21	99.9
4.Mix	41	Saint Vincent and the Grena	0	0	0	0.1	7.2	13	1.7
4.Mix	42	Guinea	0	0	0	12.1	0.9	10	89.1
4.Mix	43	Samoa	0	0	0	0.2	4.3	-14	0
4.Mix	44	Central African Republic	0	0	0	4.6	0.5	7	15
4.Mix	45	Seychelles	0	0	0	0.1	15.9	-5	1.1
4.Mix	46	Vanuatu	0	0	0	0.3	3.1	-15	0
4.Mix	47	Brunei	0	0	0	0.4	28.6	5	80.9
4.Mix	48	Niger	0	0	0	21.6	0.5	18	98.3
4.Mix	49	Grenada	0	0	0	0.1	10.2	12	0.3
4.Mix	50	Solomon Islands	0	0	0	0.6	2.3	-10	0
4.Mix	51	East Timor	0	0	0	1.2	1.3	-9	0.1
4.Mix	52	Liberia	0	0	0	4.7	0.7	6	20
4.Mix	53	Burundi	0	0	0	10.8	0.3	-3	10
4.Mix	54	Saint Kitts and Nevis	0	0	0	0.1	19.2	17	0.3
4.Mix	55	British Virgin Islands	0	0	0	0	34.2	18	1.2
4.Mix	56	Suriname	0	0	0	0.6	6.3	4	14.3
4.Mix	57	Mali	0	0	0	18.5	0.8	18	95
4.Mix	58	Eritrea	0	0	0	5.1	1	15	43.8
4.Mix	59	Senegal	0	0	0	15.4	1.4	14	96.1
4.Mix	60	Antigua and Barbuda	0	0	0	0.1	15.4	17	0.3
4.Mix	61	Cape Verde	0	0	0	0.5	3.3	16	2
4.Mix	62	Yemen	0	0	0	27.8	1	16	99.2
4.Mix	63	Saint Lucia	0	0	0	0.2	11	14	0
4.Mix	64	Chad	0	0	0	15	0.7	15	58
4.Mix	65	Tajikistan	0	0	0	8.9	0.8	39	97.9
4.Mix	66	Belize	0	0	0	0.4	4.9	17	0.2
4.Mix	67	Burkina Faso	0	0	0	19.2	0.7	12	63.2
4.Mix	68	Guyana	0	0	0	0.8	6.1	5	7.3
4.Mix	69	Togo	0	0	0	7.7	0.8	9	20
4.Mix	70	Kosovo	0	0	0	1.8	4	43	95.6
4.Mix	71	Aruba	0	0	0	0.1	29.4	13	0.4
4.Mix	72	Sudan	0	0	0	40.8	1.1	13	97
4.Mix	73	Palestine	0	0	0	4.5	3.6	32	97.5
4.Mix	74	Kyrgyzstan	0	0	0	6.2	1.2	41	85
4.Mix	75	Rwanda	0	0	0	12	0.8	-2	4.8
4.Mix	76	Afghanistan	0	0	0	36.3	0.5	34	99.7
4.Mix	77	Benin	0	0	0	11.2	1.1	9	27.7
4.Mix	78	Malawi	0	0	0	17.7	0.5	-13	20
4.Mix	79	South Sudan	0	0	0	10.9	1.1	7	20
4.Mix	80	Republic of the Congo	0	0	0	5.1	2.2	0	2
4.Mix	81	Equatorial Guinea	0	0	0	1.3	9.7	2	10
4.Mix	82	Barbados	0	0	0	0.3	17.4	13	1.5
4.Mix	83	Bhutan	0	0	0	0.7	3.3	28	0.2
4.Mix	84	Lesotho	0	0	0	2.1	1.1	-30	0.1
4.Mix	85	Fiji	0	0	0	0.9	6.1	-17	6.3
4.Mix	86	Virgin Islands	0	0	0	0.1	36.3	18	0.1
4.Mix	87	Gabon	0	0	0	2.1	7.2	-1	10
4.Mix	88	Libya	0	0	0	6.6	5.8	26	97
4.Mix	89	Guam	0	0	0	0.2	36.6	13	0
4.Mix	90	Eswatini	0	0	0	1.1	3.9	-27	10
4.Mix	91	Cayman Islands	0	0	0	0.1	81.5	20	0.2
4.Mix	92	Jordan	0	0	0	9.8	4.2	31	97.2
4.Mix	93	Tunisia	0	0	0	11.4	3.5	34	99.8
4.Mix	94	Uganda	0	0	0	41.2	0.7	1	14
4.Mix	95	Mozambique	0	0	0	28.6	0.5	-19	17.9
4.Mix	96	Cameroon	0	0	0	24.6	1.4	7	30
4.Mix	97	Bahrain	0	0	0	1.5	23.7	26	73.7
4.Mix	98	Cote d'Ivoire	0	0	0	24.4	2.1	8	42.9
4.Mix	99	Madagascar	0	0	0	25.6	0.5	-19	10
4.Mix	100	Oman	0	0	0	4.7	15.1	22	86
4.Mix	101	Nicaragua	0	0	0	6.4	2.2	13	0
4.Mix	102	Mauritius	0	0	0	1.3	10.5	-20	17.3
4.Mix	103	Albania	0	0	0	2.9	4.5	41	58.8
4.Mix	104	United Republic of Tanzania	0	0	0	54.7	1	-6	35.2
4.Mix	105	Turkmenistan	0	0	0	5.8	6.6	39	93.7
4.Mix	106	Azerbaijan	0	0	0	9.8	4.1	40	96.9
4.Mix	107	Papua New Guinea	0	0	0	8.4	2.7	-6	0
4.Mix	108	Democratic Republic of the	0	0	0	81.4	0.5	-4	10
4.Mix	109	Montenegro	0	0	0	0.6	7.8	43	19.1
4.Mix	110	Andorra	0	0	0	0.1	39	43	2.6
4.Mix	111	Trinidad and Tobago	0	0	0	1.4	16.2	11	5.8
4.Mix	112	Haiti	0	0	0	11	1.3	19	0
4.Mix	113	Cambodia	0	0	0	16	1.4	13	2
4.Mix	114	Jamaica	0	0	0	2.9	5.1	18	0.2
4.Mix	115	Namibia	0	0	0	2.4	5.4	-23	0.4
4.Mix	116	Morocco	0	0	0	35.6	3	32	99
4.Mix	117	North Macedonia	0	0	0	2.1	5.4	42	33.3
4.Mix	118	Bermuda	0	0	0	0.1	111.8	32	1
4.Mix	119	Laos	0	0	0	7	2.4	20	0
4.Mix	120	Zambia	0	0	0	16.9	1.5	-13	1
4.Mix	121	Zimbabwe	0	0	0	14.2	1.3	-19	0.7
4.Mix	122	Honduras	0	0	0	9.4	2.5	15	0.3
4.Mix	123	Syrian Arab Republic	0	0	0	17.1	4.2	35	87
4.Mix	124	El Salvador	0	0	0	6.4	3.9	14	0.28
4.Mix	125	Ethiopia	0	0	0	106.4	0.8	9	31.3
4.Mix	126	Bahamas	0	0	0	0.4	32.7	25	0.1
4.Mix	127	Ghana	0	0	0	29.1	2	8	17.6
4.Mix	128	Kenya	0	0	0	50.2	1.6	0	11.2
4.Mix	129	Uzbekistan	0	0	0	32	1.8	41	88.7
4.Mix	130	Bosnia-Herzegovina	0	0	0	3.4	5.4	44	50.7
4.Mix	131	Algeria	0	0	0	41.4	4.1	28	99.7
4.Mix	132	Botswana	0	0	0	2.2	7.9	-22	0.4
4.Mix	133	Lebanon	0	0	0	6.8	7.8	34	57.7
4.Mix	134	Malaysia	0	0	0	31.1	10.3	4	61.3
4.Mix	135	Bangladesh	0	0	0	159.7	1.6	24	90.4
4.Mix	136	Monaco	0	0	0	0	167.5	44	0.8
4.Mix	137	Bolivia	0	0	0	11.2	3.4	-16	0
4.Mix	138	Arab Republic of Egypt	0	0	0	96.4	2.4	27	92.4
4.Mix	139	Liechtenstein	0	0	0	0	171.3	47	5.4
4.Mix	140	Kuwait	0	0	0	4.1	29.8	29	74.6
4.Mix	141	Qatar	0	0	0	2.7	59.1	25	77.5
4.Mix	142	Malta	0	0	0	0.5	28.3	36	2.6
4.Mix	143	Iraq	0	0	0	37.6	5.1	33	95.7
4.Mix	144	Panama	0	0	0	4.1	15.1	9	0.7
4.Mix	145	Sri Lanka	0	0	0	21.4	4.1	8	9.7
4.Mix	146	Armenia	0	0	0	2.9	3.9	40	0.1
4.Mix	147	Indonesia	0	0	0	264.7	3.8	-1	86.7
4.Mix	148	Costa Rica	0	0	0	4.9	12.2	10	0
4.Mix	149	Ecuador	0	0	0	16.8	6.2	-2	0
4.Mix	150	Nepal	0	0	0	27.6	1	28	4.2
4.Mix	151	Cyprus	0	0	0	1.2	26.4	35	25.3
4.Mix	152	Pakistan	0	0	0	207.9	1.5	30	96.5
4.Mix	153	Georgia	0	0	0	3.7	4.4	42	10.7
4.Mix	154	Moldova	0	0	0	2.8	3.5	47	0.4
4.Mix	155	Mongolia	0	0	0	3.1	3.7	47	5
4.Mix	156	Paraguay	0	0	0	6.9	5.7	-23	0
4.Mix	157	Nigeria	0	0	0	190.9	2	9	53.5
4.Mix	158	Guatemala	0	0	0	16.9	4.5	16	0
4.Mix	159	Myanmar	0	0	0	53.4	1.3	22	4.3
4.Mix	160	Islamic Republic of Iran	0	0	0	80.7	5.5	32	99.4
4.Mix	161	Kingdom of Saudi Arabia	0	0	0	33.1	20.8	24	98.2
4.Mix	162	United Arab Emirates	0	0	0	9.5	40.6	23	76
4.Mix	163	Angola	0	0	0	29.8	4.1	-11	0.3
4.Mix	164	Singapore	0	0	0	5.7	61.2	1	15.6
4.Mix	165	Puerto Rico	0	0	0	3.3	31.1	18	0
4.Mix	166	Cuba	0	0	0.1	11.3	8.5	22	0.1
4.Mix	167	Peru	0	0	0.1	31.4	6.7	-9	0
4.Mix	168	Colombia	0	0	0.1	48.9	6.4	5	0.2
4.Mix	169	Kazakhstan	0	0	0.1	18.1	9.2	48	70.2
4.Mix	170	Uruguay	0	0	0.1	3.4	18.7	-33	0
4.Mix	171	Bulgaria	0	0	0.1	7.1	8.3	43	13.4
4.Mix	172	Vietnam	0	0	0.1	94.6	2.4	14	0.1
4.Mix	173	Serbia	0	0	0.1	7	6.3	44	3.1
4.Mix	174	Philippines	0	0	0.1	105.2	3.1	13	8
4.Mix	175	Slovenia	0	0	0.1	2.1	23.5	46	3.6
4.Mix	176	Venezuela	0	0	0.1	29.4	16.1	6	0.4
4.Mix	177	Croatia	0	0	0.1	4.2	13.5	45	1.5
4.Mix	178	Turkey	0	0	0.1	81.1	10.6	39	89.5
4.Mix	179	Estonia	0	0	0.1	1.3	20.4	59	0
4.Mix	180	Latvia	0	0	0.1	2	15.6	57	0.15
4.Mix	181	Thailand	0	0	0.1	69.2	6.6	16	5.4
4.Mix	182	Iceland	0	0	0.1	0.3	72	65	0.2
4.Mix	183	Belarus	0	0	0.1	9.5	5.8	54	0.75
4.Mix	184	Lithuania	0	0	0.1	2.8	16.8	55	0.1
4.Mix	185	Luxembourg	0	0	0.1	0.6	107.4	50	2.3
4.Mix	186	Hong Kong, China	0	0	0.1	7.3	46.2	22	4.1
4.Mix	187	Slovakia	0	0	0.2	5.4	17.5	49	0.15
4.Mix	188	Greece	0	0	0.2	10.6	18.6	39	3.85
4.Mix	189	South Africa	0	0	0.2	57	6.1	-31	1.9
4.Mix	190	Hungary	0	0	0.2	9.7	14.6	47	0.5
4.Mix	191	Portugal	0	0	0.2	10.3	21.4	39	0.4
4.Mix	192	Chile	0	0	0.2	18.5	15	-36	0
4.Mix	193	New Zealand	0	0	0.2	4.7	43	-41	0.9
4.Mix	194	Romania	0	0	0.3	19.7	10.8	46	0.65
4.Mix	195	Czech Republic	0	0	0.4	10.6	20.6	50	0.15
4.Mix	196	Brazil	0	0	0.5	207.8	9.9	-14	0.36
4.Mix	197	Austria	0	0	0.5	8.8	47.3	48	8
4.Mix	198	India	0	0	0.5	1339	2	21	14.6
4.Mix	199	Argentina	0	0	0.6	43.9	14.6	-38	0.9
4.Mix	200	Ireland	0	0	0.7	4.8	69.6	53	1.4
4.Mix	201	Denmark	0	0	0.7	5.7	57.6	56	5.4
4.Mix	202	Finland	0	0	0.8	5.5	46.3	62	1.8
4.Mix	203	Switzerland	0	0	0.9	8.5	83.4	47	5.2
4.Mix	204	Norway	0	0	1.1	5.3	75.5	60	3.2
4.Mix	205	Canada	0	0	2.8	36.7	45.1	56	3.2
