# Supplementary material for: Population, economic and geographic predictors of nations' medal tallies at the Pyeongchang and Tokyo Olympics and Paralympics
Source: Front Sports Act Living. 2022 Aug 17;4:931817. doi: 10.3389/fspor.2022.931817 (PMC9428451; doi:10.3389/fspor.2022.931817)
Supplement: Supplementary file 2 [file Table_2.xlsx]

## Sheet: Pyeongchang
AthleteGrp=1.All
AthleteGrp	Rank	Country	MedalFactor	TotalMedals	PredMedals	MegaPopln	KiloGDPpc	Latitude	IslamPC
1.All	1	Ukraine	7	22	3.138	45.2	2.1	48	1.7
1.All	2	Kazakhstan	6.8	1	0.1471	17.5	10.5	48	70.2
1.All	3	Slovakia	6.5	11	1.6918	5.4	16.3	49	0.15
1.All	4	Belarus	4.7	12	2.5515	9.5	5.9	54	0.75
1.All	5	Australia	4.2	4	0.9487	23.8	56.8	-25	2.6
1.All	6	Austria	3.1	7	2.2421	8.6	44.2	48	8
1.All	7	New Zealand	2.9	3	1.0474	4.6	38.6	-41	0.9
1.All	8	France	2.6	20	7.7084	66.5	36.6	46	8.8
1.All	9	Croatia	2.3	2	0.8611	4.2	11.8	45	1.5
1.All	10	United States of America	2	36	17.876	320.7	56.9	37	1.1
1.All	11	Canada	1.8	28	15.8579	35.7	43.6	56	3.2
1.All	12	Japan	1.4	10	7.3945	127.1	35	36	0.1
1.All	13	Federal Republic of Germany	1.2	19	15.7455	81.7	41.1	51	6.55
1.All	14	Netherlands	1.1	7	6.1684	16.9	45.2	52	5.1
1.All	15	Norway	1.1	8	7.1922	5.2	74.4	60	3.2
1.All	16	Switzerland	1	3	2.9878	8.3	84.8	47	5.2
1.All	17	Neutral Paralympic Athletes	1	24	24.8211	144.1	9.3	62	12.5
1.All	18	Italy	0.9	5	5.4782	60.7	30.2	42	4.8
1.All	19	Korea	0.6	3	4.813	76.2	19.5	38	0.1
1.All	20	Spain	0.5	2	4.1415	46.4	25.7	40	2.6
1.All	21	Finland	0.4	3	7.2507	5.5	42.8	62	1.8
1.All	22	Great Britain	0.3	7	20.1813	65.1	45	55	6.3
1.All	23	Belgium	0.3	1	3.4629	11.3	41	51	7.6
1.All	24	Sweden	0.1	1	7.6847	9.8	51.5	60	8.1
1.All	25	Poland	0.1	1	8.1342	38	12.6	52	0.02
1.All	26	People's Republic of China	0	1	20.4739	1371	8.1	36	1.73
1.All	27	Eritrea	0	0	0.0024	3.3	0.4	15	43.8
1.All	28	Kosovo	0	0	0.0039	1.8	3.6	43	95.6
1.All	29	Tonga	0	0	0.0055	0.1	4.3	-21	0
1.All	30	Timor-Leste	0	0	0.007	1.2	1.3	-9	0.1
1.All	31	Malaysia	0	0	0.0072	30.3	10	4	61.3
1.All	32	Togo	0	0	0.0075	7.3	0.6	9	20
1.All	33	Kyrgyz Republic	0	0	0.0083	6	1.1	41	85
1.All	34	Morocco	0	0	0.0101	34.7	2.9	32	99
1.All	35	Azerbaijan	0	0	0.0118	9.6	5.5	40	96.9
1.All	36	Islamic Republic of Iran	0	0	0.0232	78.5	4.9	32	99.4
1.All	37	Singapore	0	0	0.0241	5.5	55.6	1	15.6
1.All	38	Albania	0	0	0.0252	2.9	4	41	58.8
1.All	39	Pakistan	0	0	0.0259	199.4	1.4	30	96.5
1.All	40	Kenya	0	0	0.028	47.9	1.3	0	11.2
1.All	41	Ghana	0	0	0.0314	27.8	1.7	8	17.6
1.All	42	Uzbekistan	0	0	0.0325	31.3	2.6	41	88.7
1.All	43	Lebanon	0	0	0.0327	6.5	7.6	34	57.7
1.All	44	Nigeria	0	0	0.0329	181.1	2.7	9	53.5
1.All	45	Bermuda	0	0	0.0351	0.1	102	32	1
1.All	46	San Marino	0	0	0.0439	0	42.7	44	0
1.All	47	Ecuador	0	0	0.0448	16.2	6.1	-2	0
1.All	48	Jamaica	0	0	0.0484	2.9	4.9	18	0.2
1.All	49	Bosnia-Herzegovina	0	0	0.0552	3.4	4.7	44	50.7
1.All	50	Andorra	0	0	0.0595	0.1	35.8	43	2.6
1.All	51	Madagascar	0	0	0.0605	24.2	0.5	-19	10
1.All	52	Montenegro	0	0	0.0662	0.6	6.5	43	19.1
1.All	53	Cyprus	0	0	0.0677	1.2	23.4	35	25.3
1.All	54	North Macedonia	0	0	0.0682	2.1	4.8	42	33.3
1.All	55	Monaco	0	0	0.0777	0	166	44	0.8
1.All	56	Liechtenstein	0	0	0.0851	0	167.3	47	5.4
1.All	57	Turkey	0	0	0.0862	78.5	11	39	89.5
1.All	58	Bolivia	0	0	0.0889	10.9	3	-16	0
1.All	59	Malta	0	0	0.101	0.4	24.9	36	2.6
1.All	60	Puerto Rico	0	0	0.114	3.5	29.8	18	0
1.All	61	Colombia	0	0	0.1213	47.5	6.2	5	0.2
1.All	62	Philippines	0	0	0.2296	102.1	3	13	8
1.All	63	Hong Kong SAR, China	0	0	0.2663	7.3	42.4	22	4.1
1.All	64	Georgia	0	0	0.273	3.7	4	42	10.7
1.All	65	Armenia	0	0	0.2881	2.9	3.6	40	0.1
1.All	66	Israel	0	0	0.3163	8.4	35.8	31	18
1.All	67	Thailand	0	0	0.3257	68.7	5.8	16	5.4
1.All	68	Mongolia	0	0	0.4393	3	3.9	47	5
1.All	69	Moldova	0	0	0.4693	2.8	2.7	47	0.4
1.All	70	Bulgaria	0	0	0.5008	7.2	7.1	43	13.4
1.All	71	Slovenia	0	0	0.6487	2.1	20.9	46	3.6
1.All	72	Luxembourg	0	0	0.6991	0.6	101.4	50	2.3
1.All	73	Chinese Taipei	0	0	0.7151	23.5	22.8	25	0.3
1.All	74	Serbia	0	0	0.7928	7.1	5.6	44	3.1
1.All	75	Brazil	0	0	0.9005	204.5	8.8	-14	0.36
1.All	76	Greece	0	0	1.0726	10.8	18.1	39	3.85
1.All	77	South Africa	0	0	1.1446	55.4	5.7	-31	1.9
1.All	78	Chile	0	0	1.2147	18	13.6	-36	0
1.All	79	Portugal	0	0	1.2742	10.4	19.2	39	0.4
1.All	80	Mexico	0	0	1.4703	121.9	9.6	24	0.01
1.All	81	Iceland	0	0	1.4863	0.3	53	65	0.2
1.All	82	Estonia	0	0	1.4967	1.3	17.4	59	0
1.All	83	Latvia	0	0	1.565	2	13.8	57	0.15
1.All	84	India	0	0	1.6129	1310	1.6	21	14.6
1.All	85	Lithuania	0	0	1.8044	2.9	14.3	55	0.1
1.All	86	Hungary	0	0	2.0287	9.8	12.7	47	0.5
1.All	87	Romania	0	0	2.6056	19.8	9	46	0.65
1.All	88	Argentina	0	0	2.7768	43.1	13.8	-38	0.9
1.All	89	Czech Republic	0	0	3.1059	10.5	17.8	50	0.15
1.All	90	Ireland	0	0	3.6762	4.7	62	53	1.4
1.All	91	Denmark	0	0	4.2577	5.7	53.3	56	5.4
AthleteGrp=2.Men
AthleteGrp	Rank	Country	MedalFactor	TotalMedals	PredMedals	MegaPopln	KiloGDPpc	Latitude	IslamPC
2.Men	1	Kazakhstan	28.4	1	0.03523	17.5	10.5	48	70.2
2.Men	2	Ukraine	9.1	13	1.42408	45.2	2.1	48	1.7
2.Men	3	Slovakia	5.6	6	1.06321	5.4	16.3	49	0.15
2.Men	4	Belarus	4.7	6	1.28233	9.5	5.9	54	0.75
2.Men	5	New Zealand	3.7	3	0.82047	4.6	38.6	-41	0.9
2.Men	6	France	3.6	13	3.6142	66.5	36.6	46	8.8
2.Men	7	Croatia	3.4	2	0.5869	4.2	11.8	45	1.5
2.Men	8	Austria	2.3	3	1.30106	8.6	44.2	48	8
2.Men	9	United States of America	2.3	22	9.67432	320.7	56.9	37	1.1
2.Men	10	Australia	2.3	2	0.8811	23.8	56.8	-25	2.6
2.Men	11	Canada	2	14	6.83459	35.7	43.6	56	3.2
2.Men	12	Italy	1.7	5	2.98356	60.7	30.2	42	4.8
2.Men	13	Switzerland	1.6	3	1.87687	8.3	84.8	47	5.2
2.Men	14	Norway	1.4	5	3.54754	5.2	74.4	60	3.2
2.Men	15	Japan	1.1	5	4.49241	127.1	35	36	0.1
2.Men	16	Finland	0.9	3	3.42213	5.5	42.8	62	1.8
2.Men	17	Korea	0.7	2	2.8949	76.2	19.5	38	0.1
2.Men	18	Netherlands	0.6	2	3.09723	16.9	45.2	52	5.1
2.Men	19	Neutral Paralympic Athletes	0.6	4	6.83308	144.1	9.3	62	12.5
2.Men	20	Spain	0.4	1	2.44769	46.4	25.7	40	2.6
2.Men	21	Sweden	0.3	1	3.31191	9.8	51.5	60	8.1
2.Men	22	Poland	0.3	1	3.79352	38	12.6	52	0.02
2.Men	23	Federal Republic of Germany	0.2	1	6.65056	81.7	41.1	51	6.55
2.Men	24	Kosovo	0	0	0.00098	1.8	3.6	43	95.6
2.Men	25	Eritrea	0	0	0.00175	3.3	0.4	15	43.8
2.Men	26	Kyrgyz Republic	0	0	0.00201	6	1.1	41	85
2.Men	27	Morocco	0	0	0.0022	34.7	2.9	32	99
2.Men	28	Azerbaijan	0	0	0.00257	9.6	5.5	40	96.9
2.Men	29	Islamic Republic of Iran	0	0	0.00462	78.5	4.9	32	99.4
2.Men	30	Pakistan	0	0	0.0048	199.4	1.4	30	96.5
2.Men	31	Malaysia	0	0	0.0049	30.3	10	4	61.3
2.Men	32	Uzbekistan	0	0	0.00646	31.3	2.6	41	88.7
2.Men	33	Togo	0	0	0.00793	7.3	0.6	9	20
2.Men	34	Albania	0	0	0.0095	2.9	4	41	58.8
2.Men	35	Tonga	0	0	0.00967	0.1	4.3	-21	0
2.Men	36	Timor-Leste	0	0	0.01176	1.2	1.3	-9	0.1
2.Men	37	Lebanon	0	0	0.01383	6.5	7.6	34	57.7
2.Men	38	Turkey	0	0	0.01713	78.5	11	39	89.5
2.Men	39	Nigeria	0	0	0.01714	181.1	2.7	9	53.5
2.Men	40	Bosnia-Herzegovina	0	0	0.02126	3.4	4.7	44	50.7
2.Men	41	Ghana	0	0	0.03108	27.8	1.7	8	17.6
2.Men	42	Kenya	0	0	0.03349	47.9	1.3	0	11.2
2.Men	43	North Macedonia	0	0	0.03604	2.1	4.8	42	33.3
2.Men	44	Singapore	0	0	0.03889	5.5	55.6	1	15.6
2.Men	45	Montenegro	0	0	0.04667	0.6	6.5	43	19.1
2.Men	46	Madagascar	0	0	0.04943	24.2	0.5	-19	10
2.Men	47	Cyprus	0	0	0.05175	1.2	23.4	35	25.3
2.Men	48	Bermuda	0	0	0.0556	0.1	102	32	1
2.Men	49	San Marino	0	0	0.05614	0	42.7	44	0
2.Men	50	Jamaica	0	0	0.0626	2.9	4.9	18	0.2
2.Men	51	Andorra	0	0	0.06886	0.1	35.8	43	2.6
2.Men	52	Ecuador	0	0	0.07017	16.2	6.1	-2	0
2.Men	53	Liechtenstein	0	0	0.09879	0	167.3	47	5.4
2.Men	54	Bolivia	0	0	0.10175	10.9	3	-16	0
2.Men	55	Monaco	0	0	0.10278	0	166	44	0.8
2.Men	56	Malta	0	0	0.11062	0.4	24.9	36	2.6
2.Men	57	Puerto Rico	0	0	0.15483	3.5	29.8	18	0
2.Men	58	Colombia	0	0	0.1582	47.5	6.2	5	0.2
2.Men	59	Georgia	0	0	0.17275	3.7	4	42	10.7
2.Men	60	Philippines	0	0	0.20159	102.1	3	13	8
2.Men	61	Armenia	0	0	0.2227	2.9	3.6	40	0.1
2.Men	62	Israel	0	0	0.23644	8.4	35.8	31	18
2.Men	63	Mongolia	0	0	0.27436	3	3.9	47	5
2.Men	64	Bulgaria	0	0	0.28902	7.2	7.1	43	13.4
2.Men	65	Hong Kong SAR, China	0	0	0.29246	7.3	42.4	22	4.1
2.Men	66	Thailand	0	0	0.29537	68.7	5.8	16	5.4
2.Men	67	Moldova	0	0	0.30336	2.8	2.7	47	0.4
2.Men	68	Slovenia	0	0	0.46571	2.1	20.9	46	3.6
2.Men	69	Serbia	0	0	0.49825	7.1	5.6	44	3.1
2.Men	70	Luxembourg	0	0	0.57481	0.6	101.4	50	2.3
2.Men	71	Chinese Taipei	0	0	0.66226	23.5	22.8	25	0.3
2.Men	72	Greece	0	0	0.74715	10.8	18.1	39	3.85
2.Men	73	South Africa	0	0	0.79146	55.4	5.7	-31	1.9
2.Men	74	India	0	0	0.80773	1310	1.6	21	14.6
2.Men	75	Brazil	0	0	0.8106	204.5	8.8	-14	0.36
2.Men	76	Estonia	0	0	0.88061	1.3	17.4	59	0
2.Men	77	Chile	0	0	0.89513	18	13.6	-36	0
2.Men	78	Latvia	0	0	0.9055	2	13.8	57	0.15
2.Men	79	Iceland	0	0	0.91756	0.3	53	65	0.2
2.Men	80	Portugal	0	0	0.92461	10.4	19.2	39	0.4
2.Men	81	Lithuania	0	0	1.04246	2.9	14.3	55	0.1
2.Men	82	Mexico	0	0	1.13902	121.9	9.6	24	0.01
2.Men	83	Hungary	0	0	1.21841	9.8	12.7	47	0.5
2.Men	84	Romania	0	0	1.46658	19.8	9	46	0.65
2.Men	85	Argentina	0	0	1.72694	43.1	13.8	-38	0.9
2.Men	86	Czech Republic	0	0	1.77259	10.5	17.8	50	0.15
2.Men	87	Belgium	0	0	1.82579	11.3	41	51	7.6
2.Men	88	Ireland	0	0	2.18534	4.7	62	53	1.4
2.Men	89	Denmark	0	0	2.20124	5.7	53.3	56	5.4
2.Men	90	Great Britain	0	0	7.99017	65.1	45	55	6.3
2.Men	91	People's Republic of China	0	0	8.92697	1371	8.1	36	1.73
AthleteGrp=3.Wom
AthleteGrp	Rank	Country	MedalFactor	TotalMedals	PredMedals	MegaPopln	KiloGDPpc	Latitude	IslamPC
3.Wom	1	Australia	9.4	2	0.2122	23.8	56.8	-25	2.6
3.Wom	2	Slovakia	9	5	0.5563	5.4	16.3	49	0.15
3.Wom	3	Belarus	5.7	6	1.0449	9.5	5.9	54	0.75
3.Wom	4	Ukraine	5.6	8	1.4171	45.2	2.1	48	1.7
3.Wom	5	Austria	5	4	0.7996	8.6	44.2	48	8
3.Wom	6	Federal Republic of Germany	2.1	17	7.9234	81.7	41.1	51	6.55
3.Wom	7	Netherlands	1.9	5	2.5839	16.9	45.2	52	5.1
3.Wom	8	Japan	1.9	5	2.5905	127.1	35	36	0.1
3.Wom	9	United States of America	1.8	13	7.129	320.7	56.9	37	1.1
3.Wom	10	France	1.7	6	3.4532	66.5	36.6	46	8.8
3.Wom	11	Canada	1.3	10	7.846	35.7	43.6	56	3.2
3.Wom	12	Neutral Paralympic Athletes	1.1	20	18.8719	144.1	9.3	62	12.5
3.Wom	13	Belgium	0.7	1	1.3661	11.3	41	51	7.6
3.Wom	14	Spain	0.7	1	1.4698	46.4	25.7	40	2.6
3.Wom	15	Great Britain	0.6	7	10.8674	65.1	45	55	6.3
3.Wom	16	Norway	0.3	1	3.084	5.2	74.4	60	3.2
3.Wom	17	Eritrea	0	0	0.0006	3.3	0.4	15	43.8
3.Wom	18	Tonga	0	0	0.0006	0.1	4.3	-21	0
3.Wom	19	Timor-Leste	0	0	0.0008	1.2	1.3	-9	0.1
3.Wom	20	Togo	0	0	0.0013	7.3	0.6	9	20
3.Wom	21	Malaysia	0	0	0.0019	30.3	10	4	61.3
3.Wom	22	Kosovo	0	0	0.0027	1.8	3.6	43	95.6
3.Wom	23	Singapore	0	0	0.0029	5.5	55.6	1	15.6
3.Wom	24	Bermuda	0	0	0.0044	0.1	102	32	1
3.Wom	25	Kenya	0	0	0.0045	47.9	1.3	0	11.2
3.Wom	26	Ecuador	0	0	0.0057	16.2	6.1	-2	0
3.Wom	27	Kyrgyz Republic	0	0	0.0058	6	1.1	41	85
3.Wom	28	Ghana	0	0	0.006	27.8	1.7	8	17.6
3.Wom	29	San Marino	0	0	0.0068	0	42.7	44	0
3.Wom	30	Jamaica	0	0	0.0074	2.9	4.9	18	0.2
3.Wom	31	Morocco	0	0	0.0079	34.7	2.9	32	99
3.Wom	32	Azerbaijan	0	0	0.0092	9.6	5.5	40	96.9
3.Wom	33	Andorra	0	0	0.0102	0.1	35.8	43	2.6
3.Wom	34	Nigeria	0	0	0.0115	181.1	2.7	9	53.5
3.Wom	35	Monaco	0	0	0.0118	0	166	44	0.8
3.Wom	36	Albania	0	0	0.012	2.9	4	41	58.8
3.Wom	37	Lebanon	0	0	0.014	6.5	7.6	34	57.7
3.Wom	38	Madagascar	0	0	0.0142	24.2	0.5	-19	10
3.Wom	39	Liechtenstein	0	0	0.0147	0	167.3	47	5.4
3.Wom	40	Bolivia	0	0	0.0154	10.9	3	-16	0
3.Wom	41	Puerto Rico	0	0	0.017	3.5	29.8	18	0
3.Wom	42	Cyprus	0	0	0.0171	1.2	23.4	35	25.3
3.Wom	43	Montenegro	0	0	0.018	0.6	6.5	43	19.1
3.Wom	44	Malta	0	0	0.0184	0.4	24.9	36	2.6
3.Wom	45	Colombia	0	0	0.0187	47.5	6.2	5	0.2
3.Wom	46	Islamic Republic of Iran	0	0	0.02	78.5	4.9	32	99.4
3.Wom	47	Pakistan	0	0	0.0239	199.4	1.4	30	96.5
3.Wom	48	North Macedonia	0	0	0.0243	2.1	4.8	42	33.3
3.Wom	49	Bosnia-Herzegovina	0	0	0.0263	3.4	4.7	44	50.7
3.Wom	50	Uzbekistan	0	0	0.0283	31.3	2.6	41	88.7
3.Wom	51	Hong Kong SAR, China	0	0	0.0494	7.3	42.4	22	4.1
3.Wom	52	Philippines	0	0	0.052	102.1	3	13	8
3.Wom	53	Thailand	0	0	0.0723	68.7	5.8	16	5.4
3.Wom	54	Armenia	0	0	0.0746	2.9	3.6	40	0.1
3.Wom	55	Turkey	0	0	0.0768	78.5	11	39	89.5
3.Wom	56	Israel	0	0	0.0845	8.4	35.8	31	18
3.Wom	57	Georgia	0	0	0.0851	3.7	4	42	10.7
3.Wom	58	Kazakhstan	0	0	0.112	17.5	10.5	48	70.2
3.Wom	59	Mongolia	0	0	0.1404	3	3.9	47	5
3.Wom	60	Moldova	0	0	0.1456	2.8	2.7	47	0.4
3.Wom	61	Chinese Taipei	0	0	0.1592	23.5	22.8	25	0.3
3.Wom	62	Bulgaria	0	0	0.1727	7.2	7.1	43	13.4
3.Wom	63	Luxembourg	0	0	0.1754	0.6	101.4	50	2.3
3.Wom	64	Slovenia	0	0	0.184	2.1	20.9	46	3.6
3.Wom	65	Brazil	0	0	0.2062	204.5	8.8	-14	0.36
3.Wom	66	Serbia	0	0	0.2555	7.1	5.6	44	3.1
3.Wom	67	Croatia	0	0	0.2579	4.2	11.8	45	1.5
3.Wom	68	New Zealand	0	0	0.2767	4.6	38.6	-41	0.9
3.Wom	69	Greece	0	0	0.3159	10.8	18.1	39	3.85
3.Wom	70	South Africa	0	0	0.3388	55.4	5.7	-31	1.9
3.Wom	71	Chile	0	0	0.3401	18	13.6	-36	0
3.Wom	72	Portugal	0	0	0.3628	10.4	19.2	39	0.4
3.Wom	73	Mexico	0	0	0.3931	121.9	9.6	24	0.01
3.Wom	74	Iceland	0	0	0.4984	0.3	53	65	0.2
3.Wom	75	Estonia	0	0	0.5236	1.3	17.4	59	0
3.Wom	76	Latvia	0	0	0.5563	2	13.8	57	0.15
3.Wom	77	Lithuania	0	0	0.6441	2.9	14.3	55	0.1
3.Wom	78	India	0	0	0.6477	1310	1.6	21	14.6
3.Wom	79	Hungary	0	0	0.6985	9.8	12.7	47	0.5
3.Wom	80	Argentina	0	0	0.9298	43.1	13.8	-38	0.9
3.Wom	81	Romania	0	0	0.9583	19.8	9	46	0.65
3.Wom	82	Switzerland	0	0	0.9967	8.3	84.8	47	5.2
3.Wom	83	Czech Republic	0	0	1.1343	10.5	17.8	50	0.15
3.Wom	84	Ireland	0	0	1.3002	4.7	62	53	1.4
3.Wom	85	Korea	0	0	1.685	76.2	19.5	38	0.1
3.Wom	86	Denmark	0	0	1.7227	5.7	53.3	56	5.4
3.Wom	87	Italy	0	0	2.1136	60.7	30.2	42	4.8
3.Wom	88	Finland	0	0	3.2408	5.5	42.8	62	1.8
3.Wom	89	Poland	0	0	3.672	38	12.6	52	0.02
3.Wom	90	Sweden	0	0	3.7417	9.8	51.5	60	8.1
3.Wom	91	People's Republic of China	0	0	10.0058	1371	8.1	36	1.73
AthleteGrp=4.Mix
AthleteGrp	Rank	Country	MedalFactor	TotalMedals	PredMedals	MegaPopln	KiloGDPpc	Latitude	IslamPC
4.Mix	1	Ukraine	13.2	1	0.07556	45.2	2.1	48	1.7
4.Mix	2	Korea	4.9	1	0.20479	76.2	19.5	38	0.1
4.Mix	3	Norway	4.2	2	0.47228	5.2	74.4	60	3.2
4.Mix	4	Canada	3.9	4	1.01606	35.7	43.6	56	3.2
4.Mix	5	France	2.4	1	0.41992	66.5	36.6	46	8.8
4.Mix	6	People's Republic of China	1.2	1	0.86507	1371	8.1	36	1.73
4.Mix	7	Federal Republic of Germany	1	1	0.98579	81.7	41.1	51	6.55
4.Mix	8	United States of America	0.8	1	1.18734	320.7	56.9	37	1.1
4.Mix	9	Eritrea	0	0	1e-05	3.3	0.4	15	43.8
4.Mix	10	Kosovo	0	0	4e-05	1.8	3.6	43	95.6
4.Mix	11	Togo	0	0	5e-05	7.3	0.6	9	20
4.Mix	12	Timor-Leste	0	0	6e-05	1.2	1.3	-9	0.1
4.Mix	13	Tonga	0	0	6e-05	0.1	4.3	-21	0
4.Mix	14	Kyrgyz Republic	0	0	8e-05	6	1.1	41	85
4.Mix	15	Malaysia	0	0	0.0001	30.3	10	4	61.3
4.Mix	16	Morocco	0	0	0.00012	34.7	2.9	32	99
4.Mix	17	Azerbaijan	0	0	0.00017	9.6	5.5	40	96.9
4.Mix	18	Kenya	0	0	0.00028	47.9	1.3	0	11.2
4.Mix	19	Pakistan	0	0	0.0003	199.4	1.4	30	96.5
4.Mix	20	Ghana	0	0	0.00034	27.8	1.7	8	17.6
4.Mix	21	Islamic Republic of Iran	0	0	0.00036	78.5	4.9	32	99.4
4.Mix	22	Albania	0	0	0.00037	2.9	4	41	58.8
4.Mix	23	Nigeria	0	0	0.00042	181.1	2.7	9	53.5
4.Mix	24	Uzbekistan	0	0	0.00046	31.3	2.6	41	88.7
4.Mix	25	Madagascar	0	0	0.00054	24.2	0.5	-19	10
4.Mix	26	Lebanon	0	0	0.00057	6.5	7.6	34	57.7
4.Mix	27	Singapore	0	0	0.00058	5.5	55.6	1	15.6
4.Mix	28	Ecuador	0	0	0.00068	16.2	6.1	-2	0
4.Mix	29	Jamaica	0	0	0.00073	2.9	4.9	18	0.2
4.Mix	30	Bosnia-Herzegovina	0	0	0.00094	3.4	4.7	44	50.7
4.Mix	31	Bermuda	0	0	0.00108	0.1	102	32	1
4.Mix	32	San Marino	0	0	0.00116	0	42.7	44	0
4.Mix	33	North Macedonia	0	0	0.00117	2.1	4.8	42	33.3
4.Mix	34	Montenegro	0	0	0.0012	0.6	6.5	43	19.1
4.Mix	35	Bolivia	0	0	0.0013	10.9	3	-16	0
4.Mix	36	Andorra	0	0	0.00158	0.1	35.8	43	2.6
4.Mix	37	Cyprus	0	0	0.00166	1.2	23.4	35	25.3
4.Mix	38	Turkey	0	0	0.00197	78.5	11	39	89.5
4.Mix	39	Colombia	0	0	0.00214	47.5	6.2	5	0.2
4.Mix	40	Malta	0	0	0.00261	0.4	24.9	36	2.6
4.Mix	41	Puerto Rico	0	0	0.003	3.5	29.8	18	0
4.Mix	42	Monaco	0	0	0.0031	0	166	44	0.8
4.Mix	43	Liechtenstein	0	0	0.00349	0	167.3	47	5.4
4.Mix	44	Kazakhstan	0	0	0.00359	17.5	10.5	48	70.2
4.Mix	45	Philippines	0	0	0.00383	102.1	3	13	8
4.Mix	46	Georgia	0	0	0.00537	3.7	4	42	10.7
4.Mix	47	Armenia	0	0	0.00548	2.9	3.6	40	0.1
4.Mix	48	Thailand	0	0	0.00674	68.7	5.8	16	5.4
4.Mix	49	Hong Kong SAR, China	0	0	0.00874	7.3	42.4	22	4.1
4.Mix	50	Moldova	0	0	0.0091	2.8	2.7	47	0.4
4.Mix	51	Mongolia	0	0	0.00924	3	3.9	47	5
4.Mix	52	Israel	0	0	0.01056	8.4	35.8	31	18
4.Mix	53	Bulgaria	0	0	0.01235	7.2	7.1	43	13.4
4.Mix	54	Serbia	0	0	0.0196	7.1	5.6	44	3.1
4.Mix	55	Slovenia	0	0	0.02151	2.1	20.9	46	3.6
4.Mix	56	Chinese Taipei	0	0	0.02333	23.5	22.8	25	0.3
4.Mix	57	Brazil	0	0	0.02359	204.5	8.8	-14	0.36
4.Mix	58	Croatia	0	0	0.0258	4.2	11.8	45	1.5
4.Mix	59	South Africa	0	0	0.02909	55.4	5.7	-31	1.9
4.Mix	60	India	0	0	0.03139	1310	1.6	21	14.6
4.Mix	61	Luxembourg	0	0	0.03451	0.6	101.4	50	2.3
4.Mix	62	Greece	0	0	0.03634	10.8	18.1	39	3.85
4.Mix	63	Chile	0	0	0.03867	18	13.6	-36	0
4.Mix	64	Australia	0	0	0.04027	23.8	56.8	-25	2.6
4.Mix	65	New Zealand	0	0	0.04252	4.6	38.6	-41	0.9
4.Mix	66	Mexico	0	0	0.0431	121.9	9.6	24	0.01
4.Mix	67	Portugal	0	0	0.04481	10.4	19.2	39	0.4
4.Mix	68	Latvia	0	0	0.05441	2	13.8	57	0.15
4.Mix	69	Estonia	0	0	0.05489	1.3	17.4	59	0
4.Mix	70	Slovakia	0	0	0.06081	5.4	16.3	49	0.15
4.Mix	71	Lithuania	0	0	0.06431	2.9	14.3	55	0.1
4.Mix	72	Hungary	0	0	0.07027	9.8	12.7	47	0.5
4.Mix	73	Iceland	0	0	0.07222	0.3	53	65	0.2
4.Mix	74	Belarus	0	0	0.07725	9.5	5.9	54	0.75
4.Mix	75	Romania	0	0	0.08581	19.8	9	46	0.65
4.Mix	76	Argentina	0	0	0.10065	43.1	13.8	-38	0.9
4.Mix	77	Austria	0	0	0.10721	8.6	44.2	48	8
4.Mix	78	Czech Republic	0	0	0.12478	10.5	17.8	50	0.15
4.Mix	79	Switzerland	0	0	0.17339	8.3	84.8	47	5.2
4.Mix	80	Belgium	0	0	0.17422	11.3	41	51	7.6
4.Mix	81	Spain	0	0	0.18591	46.4	25.7	40	2.6
4.Mix	82	Ireland	0	0	0.20612	4.7	62	53	1.4
4.Mix	83	Denmark	0	0	0.23755	5.7	53.3	56	5.4
4.Mix	84	Italy	0	0	0.26756	60.7	30.2	42	4.8
4.Mix	85	Netherlands	0	0	0.34556	16.9	45.2	52	5.1
4.Mix	86	Poland	0	0	0.34669	38	12.6	52	0.02
4.Mix	87	Japan	0	0	0.3837	127.1	35	36	0.1
4.Mix	88	Finland	0	0	0.41812	5.5	42.8	62	1.8
4.Mix	89	Sweden	0	0	0.46842	9.8	51.5	60	8.1
4.Mix	90	Neutral Paralympic Athletes	0	0	1.19559	144.1	9.3	62	12.5
4.Mix	91	Great Britain	0	0	1.35111	65.1	45	55	6.3

## Sheet: Tokyo
AthleteGrp=1.All
AthleteGrp	Rank	Country	MedalFactor	TotalMedals	PredMedals	MegaPopln	KiloGDPpc	Latitude	IslamPC
1.All	1	Azerbaijan	7	19	2.7	9.8	4.1	40	96.9
1.All	2	Ukraine	6.4	98	15.4	44.5	2.6	48	1.7
1.All	3	Australia	6.1	79	13	24.6	54	-25	2.6
1.All	4	Colombia	5.4	24	4.4	48.9	6.4	5	0.2
1.All	5	Tunisia	5	11	2.2	11.4	3.5	34	99.8
1.All	6	Uzbekistan	3.6	19	5.3	32	1.8	41	88.7
1.All	7	Brazil	3.2	72	22.7	207.8	9.9	-14	0.36
1.All	8	Jordan	2.6	5	1.9	9.8	4.2	31	97.2
1.All	9	Algeria	2.4	12	5	41.4	4.1	28	99.7
1.All	10	Morocco	2.4	11	4.6	35.6	3	32	99
1.All	11	Namibia	2.4	2	0.8	2.4	5.4	-23	0.4
1.All	12	Netherlands	2.3	59	26	17	48.6	52	5.1
1.All	13	Islamic Republic of Iran	2.2	24	11.1	80.7	5.5	32	99.4
1.All	14	Thailand	2.1	18	8.7	69.2	6.6	16	5.4
1.All	15	New Zealand	1.9	12	6.2	4.7	43	-41	0.9
1.All	16	Cuba	1.9	6	3.1	11.3	8.5	22	0.1
1.All	17	Malaysia	1.8	5	2.8	31.1	10.3	4	61.3
1.All	18	Hungary	1.8	16	9	9.7	14.6	47	0.5
1.All	19	Italy	1.7	69	39.6	60.7	32.3	42	4.8
1.All	20	Ecuador	1.7	3	1.7	16.8	6.2	-2	0
1.All	21	Slovakia	1.7	11	6.6	5.4	17.5	49	0.15
1.All	22	Croatia	1.7	7	4.2	4.2	13.5	45	1.5
1.All	23	Costa Rica	1.6	2	1.2	4.9	12.2	10	0
1.All	24	Great Britain	1.6	122	77	66.7	40.3	55	6.3
1.All	25	Cyprus	1.6	2	1.3	1.2	26.4	35	25.3
1.All	26	Israel	1.5	9	5.9	8.2	40.5	31	18
1.All	27	Venezuela	1.5	7	4.6	29.4	16.1	6	0.4
1.All	28	Montenegro	1.5	1	0.7	0.6	7.8	43	19.1
1.All	29	Greece	1.4	11	7.6	10.6	18.6	39	3.85
1.All	30	Georgia	1.4	3	2.2	3.7	4.4	42	10.7
1.All	31	Nigeria	1.4	10	7.3	190.9	2	9	53.5
1.All	32	Serbia	1.3	6	4.5	7	6.3	44	3.1
1.All	33	Latvia	1.3	5	4	2	15.6	57	0.15
1.All	34	Spain	1.2	36	29.4	46.6	28.1	40	2.6
1.All	35	Indonesia	1.2	9	7.5	264.7	3.8	-1	86.7
1.All	36	Singapore	1.2	2	1.7	5.7	61.2	1	15.6
1.All	37	Russian Paralympic Committee	1.2	119	102.4	145.5	10.7	62	12.5
1.All	38	Hong Kong, China	1.2	5	4.3	7.3	46.2	22	4.1
1.All	39	Mexico	1	22	21.5	124.8	9.3	24	0.01
1.All	40	France	1	54	52.9	66.9	38.7	46	8.8
1.All	41	People's Republic of China	1	208	212.5	1421	8.9	36	1.73
1.All	42	Sri Lanka	0.9	2	2.1	21.4	4.1	8	9.7
1.All	43	Kuwait	0.9	2	2.2	4.1	29.8	29	74.6
1.All	44	Switzerland	0.9	14	15.4	8.5	83.4	47	5.2
1.All	45	El Salvador	0.9	1	1.1	6.4	3.9	14	0.28
1.All	46	Arab Republic of Egypt	0.9	7	7.7	96.4	2.4	27	92.4
1.All	47	Belarus	0.9	7	7.9	9.5	5.8	54	0.75
1.All	48	Belgium	0.9	15	17.2	11.4	44.1	51	7.6
1.All	49	Korea	0.9	24	28	51.1	31.6	36	0.1
1.All	50	Poland	0.8	25	29.9	38	13.9	52	0.02
1.All	51	Japan	0.8	51	61.5	127.5	38.9	36	0.1
1.All	52	United Arab Emirates	0.8	3	3.7	9.5	40.6	23	76
1.All	53	Turkey	0.8	15	19.3	81.1	10.6	39	89.5
1.All	54	Oman	0.8	1	1.3	4.7	15.1	22	86
1.All	55	Uganda	0.7	1	1.4	41.2	0.7	1	14
1.All	56	Austria	0.7	9	12.9	8.8	47.3	48	8
1.All	57	United States of America	0.7	104	152.7	325.1	60.1	37	1.1
1.All	58	Czech Republic	0.7	8	12.3	10.6	20.6	50	0.15
1.All	59	Slovenia	0.6	2	3.2	2.1	23.5	46	3.6
1.All	60	Chile	0.6	6	9.6	18.5	15	-36	0
1.All	61	Lithuania	0.6	3	5.1	2.8	16.8	55	0.1
1.All	62	Ireland	0.6	7	12.1	4.8	69.6	53	1.4
1.All	63	Qatar	0.6	1	1.8	2.7	59.1	25	77.5
1.All	64	Kazakhstan	0.6	5	9	18.1	9.2	48	70.2
1.All	65	Federal Republic of Germany	0.5	43	80.1	82.7	44.5	51	6.55
1.All	66	South Africa	0.5	7	13	57	6.1	-31	1.9
1.All	67	Bosnia-Herzegovina	0.5	1	1.9	3.4	5.4	44	50.7
1.All	68	Kenya	0.5	1	2.1	50.2	1.6	0	11.2
1.All	69	Iraq	0.5	3	6.3	37.6	5.1	33	95.7
1.All	70	Mongolia	0.5	1	2.2	3.1	3.7	47	5
1.All	71	Argentina	0.4	9	20.3	43.9	14.6	-38	0.9
1.All	72	Bulgaria	0.4	2	4.6	7.1	8.3	43	13.4
1.All	73	Canada	0.4	22	53.4	36.7	45.1	56	3.2
1.All	74	Denmark	0.4	5	14.2	5.7	57.6	56	5.4
1.All	75	Sweden	0.3	8	24	9.9	53.8	60	8.1
1.All	76	India	0.3	19	59.7	1339	2	21	14.6
1.All	77	Finland	0.3	5	16	5.5	46.3	62	1.8
1.All	78	Ethiopia	0.3	1	3.6	106.4	0.8	9	31.3
1.All	79	Peru	0.3	1	3.8	31.4	6.7	-9	0
1.All	80	Portugal	0.2	2	8.1	10.3	21.4	39	0.4
1.All	81	Norway	0.2	4	17.6	5.3	75.5	60	3.2
1.All	82	Romania	0.2	2	13.1	19.7	10.8	46	0.65
1.All	83	Kingdom of Saudi Arabia	0.1	1	6.8	33.1	20.8	24	98.2
1.All	84	Vietnam	0.1	1	7.1	94.6	2.4	14	0.1
1.All	85	Chinese Taipei	0.1	1	10	23.7	29.4	25	0.3
1.All	86	Pakistan	0.1	1	12.8	207.9	1.5	30	96.5
1.All	87	Tuvalu	0	0	0	0	3.6	-7	0.1
1.All	88	Nauru	0	0	0	0	10.4	-1	0
1.All	89	Palau	0	0	0	0	16.1	8	0
1.All	90	Cook Islands	0	0	0	0	4.5	-21	0
1.All	91	Marshall Islands	0	0	0	0.1	3.7	7	0
1.All	92	Kiribati	0	0	0	0.1	1.6	-3	0
1.All	93	São Tomé and Príncipe	0	0	0	0.2	1.8	0	3
1.All	94	Federated States of Micrones	0	0	0	0.1	3.3	7	0
1.All	95	American Samoa	0	0	0	0.1	11	-14	0
1.All	96	Dominica	0	0	0	0.1	7.3	15	0.2
1.All	97	British Virgin Islands	0	0	0.1	0	34.2	18	1.2
1.All	98	Seychelles	0	0	0.1	0.1	15.9	-5	1.1
1.All	99	Saint Kitts and Nevis	0	0	0.1	0.1	19.2	17	0.3
1.All	100	Saint Vincent and the Grenad	0	0	0.1	0.1	7.2	13	1.7
1.All	101	Tonga	0	0	0.1	0.1	4.5	-21	0
1.All	102	Grenada	0	0	0.1	0.1	10.2	12	0.3
1.All	103	Samoa	0	0	0.1	0.2	4.3	-14	0
1.All	104	Antigua and Barbuda	0	0	0.1	0.1	15.4	17	0.3
1.All	105	Comoros	0	0	0.1	0.8	1.3	-12	98.3
1.All	106	Maldives	0	0	0.1	0.5	9.6	3	100
1.All	107	Vanuatu	0	0	0.1	0.3	3.1	-15	0
1.All	108	Aruba	0	0	0.1	0.1	29.4	13	0.4
1.All	109	Saint Lucia	0	0	0.1	0.2	11	14	0
1.All	110	Cayman Islands	0	0	0.1	0.1	81.5	20	0.2
1.All	111	Solomon Islands	0	0	0.1	0.6	2.3	-10	0
1.All	112	Djibouti	0	0	0.1	0.9	2.9	12	97
1.All	113	Suriname	0	0	0.1	0.6	6.3	4	14.3
1.All	114	Virgin Islands	0	0	0.1	0.1	36.3	18	0.1
1.All	115	Brunei	0	0	0.1	0.4	28.6	5	80.9
1.All	116	The Gambia	0	0	0.2	2.2	0.7	13	95.7
1.All	117	Belize	0	0	0.2	0.4	4.9	17	0.2
1.All	118	Guam	0	0	0.2	0.2	36.6	13	0
1.All	119	San Marino	0	0	0.2	0	45.4	44	0
1.All	120	Guinea-Bissau	0	0	0.2	1.8	0.7	12	45.1
1.All	121	Cape Verde	0	0	0.2	0.5	3.3	16	2
1.All	122	East Timor	0	0	0.2	1.2	1.3	-9	0.1
1.All	123	Barbados	0	0	0.2	0.3	17.4	13	1.5
1.All	124	Guyana	0	0	0.2	0.8	6.1	5	7.3
1.All	125	Bermuda	0	0	0.2	0.1	111.8	32	1
1.All	126	Central African Republic	0	0	0.3	4.6	0.5	7	15
1.All	127	Equatorial Guinea	0	0	0.3	1.3	9.7	2	10
1.All	128	Andorra	0	0	0.3	0.1	39	43	2.6
1.All	129	Monaco	0	0	0.3	0	167.5	44	0.8
1.All	130	Liberia	0	0	0.3	4.7	0.7	6	20
1.All	131	Fiji	0	0	0.3	0.9	6.1	-17	6.3
1.All	132	Sierra Leone	0	0	0.3	7.5	0.5	8	78.6
1.All	133	Liechtenstein	0	0	0.3	0	171.3	47	5.4
1.All	134	Bhutan	0	0	0.3	0.7	3.3	28	0.2
1.All	135	Gabon	0	0	0.3	2.1	7.2	-1	10
1.All	136	Somalia	0	0	0.3	14.6	0.3	5	99.8
1.All	137	Burundi	0	0	0.4	10.8	0.3	-3	10
1.All	138	Republic of the Congo	0	0	0.4	5.1	2.2	0	2
1.All	139	Bahamas	0	0	0.5	0.4	32.7	25	0.1
1.All	140	Eswatini	0	0	0.5	1.1	3.9	-27	10
1.All	141	Eritrea	0	0	0.5	5.1	1	15	43.8
1.All	142	Mauritania	0	0	0.5	4.3	1.6	21	99.9
1.All	143	Trinidad and Tobago	0	0	0.5	1.4	16.2	11	5.8
1.All	144	Togo	0	0	0.5	7.7	0.8	9	20
1.All	145	Lesotho	0	0	0.5	2.1	1.1	-30	0.1
1.All	146	Mauritius	0	0	0.6	1.3	10.5	-20	17.3
1.All	147	Guinea	0	0	0.6	12.1	0.9	10	89.1
1.All	148	Rwanda	0	0	0.6	12	0.8	-2	4.8
1.All	149	South Sudan	0	0	0.7	10.9	1.1	7	20
1.All	150	Malta	0	0	0.8	0.5	28.3	36	2.6
1.All	151	Benin	0	0	0.8	11.2	1.1	9	27.7
1.All	152	Jamaica	0	0	0.8	2.9	5.1	18	0.2
1.All	153	Kosovo	0	0	0.8	1.8	4	43	95.6
1.All	154	Bahrain	0	0	0.8	1.5	23.7	26	73.7
1.All	155	Nicaragua	0	0	0.8	6.4	2.2	13	0
1.All	156	Chad	0	0	0.9	15	0.7	15	58
1.All	157	Papua New Guinea	0	0	0.9	8.4	2.7	-6	0
1.All	158	Botswana	0	0	0.9	2.2	7.9	-22	0.4
1.All	159	Niger	0	0	0.9	21.6	0.5	18	98.3
1.All	160	Burkina Faso	0	0	0.9	19.2	0.7	12	63.2
1.All	161	Senegal	0	0	0.9	15.4	1.4	14	96.1
1.All	162	Malawi	0	0	1	17.7	0.5	-13	20
1.All	163	Mali	0	0	1	18.5	0.8	18	95
1.All	164	Palestine	0	0	1	4.5	3.6	32	97.5
1.All	165	Panama	0	0	1.1	4.1	15.1	9	0.7
1.All	166	Laos	0	0	1.2	7	2.4	20	0
1.All	167	Tajikistan	0	0	1.3	8.9	0.8	39	97.9
1.All	168	Honduras	0	0	1.3	9.4	2.5	15	0.3
1.All	169	Yemen	0	0	1.3	27.8	1	16	99.2
1.All	170	Kyrgyzstan	0	0	1.3	6.2	1.2	41	85
1.All	171	Haiti	0	0	1.3	11	1.3	19	0
1.All	172	North Macedonia	0	0	1.3	2.1	5.4	42	33.3
1.All	173	Libya	0	0	1.3	6.6	5.8	26	97
1.All	174	Albania	0	0	1.4	2.9	4.5	41	58.8
1.All	175	Cambodia	0	0	1.4	16	1.4	13	2
1.All	176	Cameroon	0	0	1.4	24.6	1.4	7	30
1.All	177	Cote d'Ivoire	0	0	1.6	24.4	2.1	8	42.9
1.All	178	Zambia	0	0	1.6	16.9	1.5	-13	1
1.All	179	Zimbabwe	0	0	1.6	14.2	1.3	-19	0.7
1.All	180	Madagascar	0	0	1.7	25.6	0.5	-19	10
1.All	181	Armenia	0	0	1.7	2.9	3.9	40	0.1
1.All	182	Mozambique	0	0	1.7	28.6	0.5	-19	17.9
1.All	183	Sudan	0	0	1.7	40.8	1.1	13	97
1.All	184	Bolivia	0	0	1.8	11.2	3.4	-16	0
1.All	185	Puerto Rico	0	0	1.8	3.3	31.1	18	0
1.All	186	Paraguay	0	0	1.9	6.9	5.7	-23	0
1.All	187	Ghana	0	0	2	29.1	2	8	17.6
1.All	188	Moldova	0	0	2	2.8	3.5	47	0.4
1.All	189	Turkmenistan	0	0	2.1	5.8	6.6	39	93.7
1.All	190	United Republic of Tanzania	0	0	2.1	54.7	1	-6	35.2
1.All	191	Democratic Republic of the C	0	0	2.2	81.4	0.5	-4	10
1.All	192	Lebanon	0	0	2.5	6.8	7.8	34	57.7
1.All	193	Dominican Republic	0	0	2.5	10.5	7.6	19	0
1.All	194	Afghanistan	0	0	2.6	36.3	0.5	34	99.7
1.All	195	Luxembourg	0	0	2.6	0.6	107.4	50	2.3
1.All	196	Uruguay	0	0	2.6	3.4	18.7	-33	0
1.All	197	Iceland	0	0	2.6	0.3	72	65	0.2
1.All	198	Guatemala	0	0	2.6	16.9	4.5	16	0
1.All	199	Angola	0	0	3.3	29.8	4.1	-11	0.3
1.All	200	Nepal	0	0	3.5	27.6	1	28	4.2
1.All	201	Estonia	0	0	3.5	1.3	20.4	59	0
1.All	202	Syrian Arab Republic	0	0	3.6	17.1	4.2	35	87
1.All	203	Myanmar	0	0	4.8	53.4	1.3	22	4.3
1.All	204	Philippines	0	0	7.9	105.2	3.1	13	8
1.All	205	Bangladesh	0	0	8.6	159.7	1.6	24	90.4
AthleteGrp=2.Men
AthleteGrp	Rank	Country	MedalFactor	TotalMedals	PredMedals	MegaPopln	KiloGDPpc	Latitude	IslamPC
2.Men	1	Colombia	7.7	18	2.3	48.9	6.4	5	0.2
2.Men	2	Azerbaijan	6.8	13	1.9	9.8	4.1	40	96.9
2.Men	3	Ukraine	6.7	56	8.4	44.5	2.6	48	1.7
2.Men	4	Australia	6.3	40	6.3	24.6	54	-25	2.6
2.Men	5	Tunisia	4.4	7	1.6	11.4	3.5	34	99.8
2.Men	6	Namibia	4.1	2	0.5	2.4	5.4	-23	0.4
2.Men	7	Brazil	3.6	40	11.2	207.8	9.9	-14	0.36
2.Men	8	Costa Rica	3	2	0.7	4.9	12.2	10	0
2.Men	9	Jordan	3	4	1.3	9.8	4.2	31	97.2
2.Men	10	Islamic Republic of Iran	2.9	21	7.2	80.7	5.5	32	99.4
2.Men	11	Israel	2.6	8	3.1	8.2	40.5	31	18
2.Men	12	Thailand	2.4	11	4.6	69.2	6.6	16	5.4
2.Men	13	Montenegro	2.4	1	0.4	0.6	7.8	43	19.1
2.Men	14	Malaysia	2.4	4	1.7	31.1	10.3	4	61.3
2.Men	15	Uzbekistan	2.2	8	3.6	32	1.8	41	88.7
2.Men	16	Morocco	2.2	7	3.2	35.6	3	32	99
2.Men	17	Croatia	2.2	5	2.3	4.2	13.5	45	1.5
2.Men	18	Slovakia	2	7	3.5	5.4	17.5	49	0.15
2.Men	19	Greece	2	8	4	10.6	18.6	39	3.85
2.Men	20	Cuba	1.8	3	1.7	11.3	8.5	22	0.1
2.Men	21	Algeria	1.8	6	3.4	41.4	4.1	28	99.7
2.Men	22	Netherlands	1.7	21	12.7	17	48.6	52	5.1
2.Men	23	Sri Lanka	1.6	2	1.2	21.4	4.1	8	9.7
2.Men	24	El Salvador	1.6	1	0.6	6.4	3.9	14	0.28
2.Men	25	France	1.5	38	25.3	66.9	38.7	46	8.8
2.Men	26	Kuwait	1.5	2	1.4	4.1	29.8	29	74.6
2.Men	27	Italy	1.4	27	19	60.7	32.3	42	4.8
2.Men	28	Belarus	1.4	6	4.3	9.5	5.8	54	0.75
2.Men	29	Great Britain	1.4	50	36.3	66.7	40.3	55	6.3
2.Men	30	Russian Paralympic Committee	1.3	68	50.9	145.5	10.7	62	12.5
2.Men	31	United Arab Emirates	1.3	3	2.3	9.5	40.6	23	76
2.Men	32	Spain	1.3	19	14.3	46.6	28.1	40	2.6
2.Men	33	Korea	1.3	17	13.5	51.1	31.6	36	0.1
2.Men	34	Mexico	1.2	13	10.8	124.8	9.3	24	0.01
2.Men	35	Uganda	1.2	1	0.9	41.2	0.7	1	14
2.Men	36	Belgium	1.2	10	8.6	11.4	44.1	51	7.6
2.Men	37	Oman	1.1	1	0.9	4.7	15.1	22	86
2.Men	38	Lithuania	1.1	3	2.7	2.8	16.8	55	0.1
2.Men	39	Austria	1.1	7	6.5	8.8	47.3	48	8
2.Men	40	Indonesia	1	5	4.8	264.7	3.8	-1	86.7
2.Men	41	Japan	1	28	28.4	127.5	38.9	36	0.1
2.Men	42	Arab Republic of Egypt	1	5	5.2	96.4	2.4	27	92.4
2.Men	43	Qatar	0.9	1	1.1	2.7	59.1	25	77.5
2.Men	44	Hong Kong, China	0.9	2	2.2	7.3	46.2	22	4.1
2.Men	45	People's Republic of China	0.8	83	98.3	1421	8.9	36	1.73
2.Men	46	Bosnia-Herzegovina	0.8	1	1.2	3.4	5.4	44	50.7
2.Men	47	Serbia	0.8	2	2.5	7	6.3	44	3.1
2.Men	48	Mongolia	0.8	1	1.3	3.1	3.7	47	5
2.Men	49	Georgia	0.8	1	1.3	3.7	4.4	42	10.7
2.Men	50	Bulgaria	0.8	2	2.5	7.1	8.3	43	13.4
2.Men	51	Kazakhstan	0.7	4	5.6	18.1	9.2	48	70.2
2.Men	52	Iraq	0.7	3	4.2	37.6	5.1	33	95.7
2.Men	53	Argentina	0.7	7	10.2	43.9	14.6	-38	0.9
2.Men	54	Poland	0.7	10	15	38	13.9	52	0.02
2.Men	55	Switzerland	0.7	5	7.5	8.5	83.4	47	5.2
2.Men	56	Czech Republic	0.6	4	6.3	10.6	20.6	50	0.15
2.Men	57	Hungary	0.6	3	4.7	9.7	14.6	47	0.5
2.Men	58	New Zealand	0.6	2	3.2	4.7	43	-41	0.9
2.Men	59	Chile	0.6	3	4.9	18.5	15	-36	0
2.Men	60	Turkey	0.6	7	11.9	81.1	10.6	39	89.5
2.Men	61	United States of America	0.6	39	67.2	325.1	60.1	37	1.1
2.Men	62	Federal Republic of Germany	0.5	20	37.5	82.7	44.5	51	6.55
2.Men	63	Portugal	0.5	2	4.2	10.3	21.4	39	0.4
2.Men	64	Latvia	0.5	1	2.2	2	15.6	57	0.15
2.Men	65	India	0.5	14	31	1339	2	21	14.6
2.Men	66	South Africa	0.4	3	6.8	57	6.1	-31	1.9
2.Men	67	Canada	0.4	11	25.3	36.7	45.1	56	3.2
2.Men	68	Venezuela	0.4	1	2.4	29.4	16.1	6	0.4
2.Men	69	Finland	0.4	3	8	5.5	46.3	62	1.8
2.Men	70	Ireland	0.3	2	6	4.8	69.6	53	1.4
2.Men	71	Romania	0.3	2	6.8	19.7	10.8	46	0.65
2.Men	72	Denmark	0.3	2	7.1	5.7	57.6	56	5.4
2.Men	73	Vietnam	0.3	1	3.9	94.6	2.4	14	0.1
2.Men	74	Kingdom of Saudi Arabia	0.2	1	4.3	33.1	20.8	24	98.2
2.Men	75	Nigeria	0.2	1	4.4	190.9	2	9	53.5
2.Men	76	Pakistan	0.1	1	8.6	207.9	1.5	30	96.5
2.Men	77	Norway	0.1	1	8.6	5.3	75.5	60	3.2
2.Men	78	Tuvalu	0	0	0	0	3.6	-7	0.1
2.Men	79	Nauru	0	0	0	0	10.4	-1	0
2.Men	80	Palau	0	0	0	0	16.1	8	0
2.Men	81	Cook Islands	0	0	0	0	4.5	-21	0
2.Men	82	Marshall Islands	0	0	0	0.1	3.7	7	0
2.Men	83	Kiribati	0	0	0	0.1	1.6	-3	0
2.Men	84	São Tomé and Príncipe	0	0	0	0.2	1.8	0	3
2.Men	85	Federated States of Micrones	0	0	0	0.1	3.3	7	0
2.Men	86	American Samoa	0	0	0	0.1	11	-14	0
2.Men	87	British Virgin Islands	0	0	0	0	34.2	18	1.2
2.Men	88	Dominica	0	0	0	0.1	7.3	15	0.2
2.Men	89	Seychelles	0	0	0	0.1	15.9	-5	1.1
2.Men	90	Saint Kitts and Nevis	0	0	0	0.1	19.2	17	0.3
2.Men	91	Saint Vincent and the Grenad	0	0	0	0.1	7.2	13	1.7
2.Men	92	Grenada	0	0	0	0.1	10.2	12	0.3
2.Men	93	Tonga	0	0	0	0.1	4.5	-21	0
2.Men	94	Samoa	0	0	0.1	0.2	4.3	-14	0
2.Men	95	Antigua and Barbuda	0	0	0.1	0.1	15.4	17	0.3
2.Men	96	Aruba	0	0	0.1	0.1	29.4	13	0.4
2.Men	97	Vanuatu	0	0	0.1	0.3	3.1	-15	0
2.Men	98	Saint Lucia	0	0	0.1	0.2	11	14	0
2.Men	99	Maldives	0	0	0.1	0.5	9.6	3	100
2.Men	100	Comoros	0	0	0.1	0.8	1.3	-12	98.3
2.Men	101	Cayman Islands	0	0	0.1	0.1	81.5	20	0.2
2.Men	102	Virgin Islands	0	0	0.1	0.1	36.3	18	0.1
2.Men	103	Solomon Islands	0	0	0.1	0.6	2.3	-10	0
2.Men	104	Suriname	0	0	0.1	0.6	6.3	4	14.3
2.Men	105	Guam	0	0	0.1	0.2	36.6	13	0
2.Men	106	San Marino	0	0	0.1	0	45.4	44	0
2.Men	107	Belize	0	0	0.1	0.4	4.9	17	0.2
2.Men	108	Brunei	0	0	0.1	0.4	28.6	5	80.9
2.Men	109	Djibouti	0	0	0.1	0.9	2.9	12	97
2.Men	110	Barbados	0	0	0.1	0.3	17.4	13	1.5
2.Men	111	Cape Verde	0	0	0.1	0.5	3.3	16	2
2.Men	112	East Timor	0	0	0.1	1.2	1.3	-9	0.1
2.Men	113	Guyana	0	0	0.1	0.8	6.1	5	7.3
2.Men	114	Guinea-Bissau	0	0	0.1	1.8	0.7	12	45.1
2.Men	115	The Gambia	0	0	0.1	2.2	0.7	13	95.7
2.Men	116	Bermuda	0	0	0.1	0.1	111.8	32	1
2.Men	117	Andorra	0	0	0.2	0.1	39	43	2.6
2.Men	118	Equatorial Guinea	0	0	0.2	1.3	9.7	2	10
2.Men	119	Monaco	0	0	0.2	0	167.5	44	0.8
2.Men	120	Central African Republic	0	0	0.2	4.6	0.5	7	15
2.Men	121	Liechtenstein	0	0	0.2	0	171.3	47	5.4
2.Men	122	Fiji	0	0	0.2	0.9	6.1	-17	6.3
2.Men	123	Liberia	0	0	0.2	4.7	0.7	6	20
2.Men	124	Gabon	0	0	0.2	2.1	7.2	-1	10
2.Men	125	Bhutan	0	0	0.2	0.7	3.3	28	0.2
2.Men	126	Sierra Leone	0	0	0.2	7.5	0.5	8	78.6
2.Men	127	Bahamas	0	0	0.3	0.4	32.7	25	0.1
2.Men	128	Burundi	0	0	0.3	10.8	0.3	-3	10
2.Men	129	Republic of the Congo	0	0	0.3	5.1	2.2	0	2
2.Men	130	Somalia	0	0	0.3	14.6	0.3	5	99.8
2.Men	131	Eswatini	0	0	0.3	1.1	3.9	-27	10
2.Men	132	Trinidad and Tobago	0	0	0.3	1.4	16.2	11	5.8
2.Men	133	Eritrea	0	0	0.3	5.1	1	15	43.8
2.Men	134	Lesotho	0	0	0.3	2.1	1.1	-30	0.1
2.Men	135	Mauritius	0	0	0.3	1.3	10.5	-20	17.3
2.Men	136	Togo	0	0	0.3	7.7	0.8	9	20
2.Men	137	Mauritania	0	0	0.4	4.3	1.6	21	99.9
2.Men	138	Rwanda	0	0	0.4	12	0.8	-2	4.8
2.Men	139	Malta	0	0	0.4	0.5	28.3	36	2.6
2.Men	140	Guinea	0	0	0.4	12.1	0.9	10	89.1
2.Men	141	South Sudan	0	0	0.5	10.9	1.1	7	20
2.Men	142	Jamaica	0	0	0.5	2.9	5.1	18	0.2
2.Men	143	Benin	0	0	0.5	11.2	1.1	9	27.7
2.Men	144	Nicaragua	0	0	0.5	6.4	2.2	13	0
2.Men	145	Botswana	0	0	0.5	2.2	7.9	-22	0.4
2.Men	146	Papua New Guinea	0	0	0.5	8.4	2.7	-6	0
2.Men	147	Bahrain	0	0	0.5	1.5	23.7	26	73.7
2.Men	148	Panama	0	0	0.6	4.1	15.1	9	0.7
2.Men	149	Kosovo	0	0	0.6	1.8	4	43	95.6
2.Men	150	Chad	0	0	0.6	15	0.7	15	58
2.Men	151	Malawi	0	0	0.6	17.7	0.5	-13	20
2.Men	152	Burkina Faso	0	0	0.7	19.2	0.7	12	63.2
2.Men	153	Senegal	0	0	0.7	15.4	1.4	14	96.1
2.Men	154	Niger	0	0	0.7	21.6	0.5	18	98.3
2.Men	155	Laos	0	0	0.7	7	2.4	20	0
2.Men	156	Cyprus	0	0	0.7	1.2	26.4	35	25.3
2.Men	157	Palestine	0	0	0.8	4.5	3.6	32	97.5
2.Men	158	Mali	0	0	0.8	18.5	0.8	18	95
2.Men	159	Honduras	0	0	0.8	9.4	2.5	15	0.3
2.Men	160	Haiti	0	0	0.8	11	1.3	19	0
2.Men	161	North Macedonia	0	0	0.8	2.1	5.4	42	33.3
2.Men	162	Cambodia	0	0	0.8	16	1.4	13	2
2.Men	163	Cameroon	0	0	0.9	24.6	1.4	7	30
2.Men	164	Singapore	0	0	0.9	5.7	61.2	1	15.6
2.Men	165	Albania	0	0	0.9	2.9	4.5	41	58.8
2.Men	166	Zambia	0	0	0.9	16.9	1.5	-13	1
2.Men	167	Puerto Rico	0	0	0.9	3.3	31.1	18	0
2.Men	168	Libya	0	0	0.9	6.6	5.8	26	97
2.Men	169	Ecuador	0	0	1	16.8	6.2	-2	0
2.Men	170	Zimbabwe	0	0	1	14.2	1.3	-19	0.7
2.Men	171	Kyrgyzstan	0	0	1	6.2	1.2	41	85
2.Men	172	Armenia	0	0	1	2.9	3.9	40	0.1
2.Men	173	Yemen	0	0	1	27.8	1	16	99.2
2.Men	174	Cote d'Ivoire	0	0	1	24.4	2.1	8	42.9
2.Men	175	Tajikistan	0	0	1	8.9	0.8	39	97.9
2.Men	176	Bolivia	0	0	1	11.2	3.4	-16	0
2.Men	177	Madagascar	0	0	1	25.6	0.5	-19	10
2.Men	178	Mozambique	0	0	1.1	28.6	0.5	-19	17.9
2.Men	179	Paraguay	0	0	1.1	6.9	5.7	-23	0
2.Men	180	Moldova	0	0	1.2	2.8	3.5	47	0.4
2.Men	181	Ghana	0	0	1.2	29.1	2	8	17.6
2.Men	182	Kenya	0	0	1.2	50.2	1.6	0	11.2
2.Men	183	Sudan	0	0	1.2	40.8	1.1	13	97
2.Men	184	Luxembourg	0	0	1.3	0.6	107.4	50	2.3
2.Men	185	United Republic of Tanzania	0	0	1.3	54.7	1	-6	35.2
2.Men	186	Democratic Republic of the C	0	0	1.3	81.4	0.5	-4	10
2.Men	187	Dominican Republic	0	0	1.4	10.5	7.6	19	0
2.Men	188	Iceland	0	0	1.4	0.3	72	65	0.2
2.Men	189	Uruguay	0	0	1.4	3.4	18.7	-33	0
2.Men	190	Turkmenistan	0	0	1.5	5.8	6.6	39	93.7
2.Men	191	Guatemala	0	0	1.5	16.9	4.5	16	0
2.Men	192	Lebanon	0	0	1.6	6.8	7.8	34	57.7
2.Men	193	Slovenia	0	0	1.7	2.1	23.5	46	3.6
2.Men	194	Angola	0	0	1.8	29.8	4.1	-11	0.3
2.Men	195	Estonia	0	0	1.9	1.3	20.4	59	0
2.Men	196	Afghanistan	0	0	1.9	36.3	0.5	34	99.7
2.Men	197	Nepal	0	0	2	27.6	1	28	4.2
2.Men	198	Peru	0	0	2.1	31.4	6.7	-9	0
2.Men	199	Ethiopia	0	0	2.2	106.4	0.8	9	31.3
2.Men	200	Syrian Arab Republic	0	0	2.4	17.1	4.2	35	87
2.Men	201	Myanmar	0	0	2.7	53.4	1.3	22	4.3
2.Men	202	Philippines	0	0	4.3	105.2	3.1	13	8
2.Men	203	Chinese Taipei	0	0	5	23.7	29.4	25	0.3
2.Men	204	Bangladesh	0	0	5.7	159.7	1.6	24	90.4
2.Men	205	Sweden	0	0	11.9	9.9	53.8	60	8.1
2.Men	206	Chinese Taipeh	.	0	.	.	.	.	.
AthleteGrp=3.Wom
AthleteGrp	Rank	Country	MedalFactor	TotalMedals	PredMedals	MegaPopln	KiloGDPpc	Latitude	IslamPC
3.Wom	1	Azerbaijan	7.5	6	0.8	9.8	4.1	40	96.9
3.Wom	2	Uzbekistan	6.7	11	1.6	32	1.8	41	88.7
3.Wom	3	Australia	6.5	35	5.4	24.6	54	-25	2.6
3.Wom	4	Tunisia	6.2	4	0.6	11.4	3.5	34	99.8
3.Wom	5	Ukraine	6.2	37	6	44.5	2.6	48	1.7
3.Wom	6	Cyprus	4.8	2	0.4	1.2	26.4	35	25.3
3.Wom	7	Ecuador	4.7	3	0.6	16.8	6.2	-2	0
3.Wom	8	New Zealand	4.3	10	2.3	4.7	43	-41	0.9
3.Wom	9	Algeria	3.8	6	1.6	41.4	4.1	28	99.7
3.Wom	10	Hungary	3.8	13	3.4	9.7	14.6	47	0.5
3.Wom	11	Colombia	3.5	6	1.7	48.9	6.4	5	0.2
3.Wom	12	Nigeria	3.4	9	2.6	190.9	2	9	53.5
3.Wom	13	Venezuela	3.3	6	1.8	29.4	16.1	6	0.4
3.Wom	14	Singapore	3.2	2	0.6	5.7	61.2	1	15.6
3.Wom	15	Morocco	2.8	4	1.4	35.6	3	32	99
3.Wom	16	Georgia	2.8	2	0.7	3.7	4.4	42	10.7
3.Wom	17	Netherlands	2.6	28	10.7	17	48.6	52	5.1
3.Wom	18	Brazil	2.6	26	9.9	207.8	9.9	-14	0.36
3.Wom	19	Cuba	2.6	3	1.1	11.3	8.5	22	0.1
3.Wom	20	Italy	2.1	36	17	60.7	32.3	42	4.8
3.Wom	21	Jordan	1.8	1	0.5	9.8	4.2	31	97.2
3.Wom	22	Great Britain	1.7	57	33.9	66.7	40.3	55	6.3
3.Wom	23	Switzerland	1.5	9	6.1	8.5	83.4	47	5.2
3.Wom	24	Latvia	1.4	2	1.4	2	15.6	57	0.15
3.Wom	25	Kenya	1.3	1	0.8	50.2	1.6	0	11.2
3.Wom	26	Croatia	1.3	2	1.5	4.2	13.5	45	1.5
3.Wom	27	Spain	1.2	15	12.4	46.6	28.1	40	2.6
3.Wom	28	Thailand	1.1	4	3.5	69.2	6.6	16	5.4
3.Wom	29	Indonesia	1.1	3	2.6	264.7	3.8	-1	86.7
3.Wom	30	Poland	1.1	14	12.4	38	13.9	52	0.02
3.Wom	31	People's Republic of China	1.1	117	104.8	1421	8.9	36	1.73
3.Wom	32	Ireland	1.1	5	4.7	4.8	69.6	53	1.4
3.Wom	33	Turkey	1	7	6.7	81.1	10.6	39	89.5
3.Wom	34	Russian Paralympic Committee	1	45	44.4	145.5	10.7	62	12.5
3.Wom	35	Mexico	1	9	9.2	124.8	9.3	24	0.01
3.Wom	36	Islamic Republic of Iran	0.8	3	3.7	80.7	5.5	32	99.4
3.Wom	37	Chile	0.8	3	3.8	18.5	15	-36	0
3.Wom	38	Arab Republic of Egypt	0.8	2	2.5	96.4	2.4	27	92.4
3.Wom	39	Ethiopia	0.8	1	1.3	106.4	0.8	9	31.3
3.Wom	40	United States of America	0.8	58	74.5	325.1	60.1	37	1.1
3.Wom	41	South Africa	0.8	4	5.2	57	6.1	-31	1.9
3.Wom	42	Peru	0.7	1	1.5	31.4	6.7	-9	0
3.Wom	43	Serbia	0.6	1	1.6	7	6.3	44	3.1
3.Wom	44	Hong Kong, China	0.6	1	1.6	7.3	46.2	22	4.1
3.Wom	45	Federal Republic of Germany	0.6	21	35.7	82.7	44.5	51	6.55
3.Wom	46	Japan	0.6	16	28	127.5	38.9	36	0.1
3.Wom	47	France	0.6	13	23	66.9	38.7	46	8.8
3.Wom	48	Sweden	0.5	5	9.6	9.9	53.8	60	8.1
3.Wom	49	Canada	0.5	11	22.9	36.7	45.1	56	3.2
3.Wom	50	Israel	0.5	1	2.2	8.2	40.5	31	18
3.Wom	51	Czech Republic	0.4	2	4.8	10.6	20.6	50	0.15
3.Wom	52	Korea	0.4	5	12	51.1	31.6	36	0.1
3.Wom	53	Slovakia	0.4	1	2.5	5.4	17.5	49	0.15
3.Wom	54	Greece	0.3	1	2.9	10.6	18.6	39	3.85
3.Wom	55	Belarus	0.3	1	2.9	9.5	5.8	54	0.75
3.Wom	56	Kazakhstan	0.3	1	3	18.1	9.2	48	70.2
3.Wom	57	Finland	0.3	2	6.2	5.5	46.3	62	1.8
3.Wom	58	Norway	0.3	2	6.9	5.3	75.5	60	3.2
3.Wom	59	Argentina	0.2	2	8.4	43.9	14.6	-38	0.9
3.Wom	60	Denmark	0.2	1	5.5	5.7	57.6	56	5.4
3.Wom	61	Belgium	0.1	1	6.8	11.4	44.1	51	7.6
3.Wom	62	India	0.1	3	26.6	1339	2	21	14.6
3.Wom	63	Tuvalu	0	0	0	0	3.6	-7	0.1
3.Wom	64	Nauru	0	0	0	0	10.4	-1	0
3.Wom	65	Cook Islands	0	0	0	0	4.5	-21	0
3.Wom	66	Palau	0	0	0	0	16.1	8	0
3.Wom	67	Marshall Islands	0	0	0	0.1	3.7	7	0
3.Wom	68	Kiribati	0	0	0	0.1	1.6	-3	0
3.Wom	69	São Tomé and Príncipe	0	0	0	0.2	1.8	0	3
3.Wom	70	Federated States of Micrones	0	0	0	0.1	3.3	7	0
3.Wom	71	American Samoa	0	0	0	0.1	11	-14	0
3.Wom	72	Dominica	0	0	0	0.1	7.3	15	0.2
3.Wom	73	British Virgin Islands	0	0	0	0	34.2	18	1.2
3.Wom	74	Seychelles	0	0	0	0.1	15.9	-5	1.1
3.Wom	75	Saint Kitts and Nevis	0	0	0	0.1	19.2	17	0.3
3.Wom	76	Saint Vincent and the Grenad	0	0	0	0.1	7.2	13	1.7
3.Wom	77	Tonga	0	0	0	0.1	4.5	-21	0
3.Wom	78	Grenada	0	0	0	0.1	10.2	12	0.3
3.Wom	79	Comoros	0	0	0	0.8	1.3	-12	98.3
3.Wom	80	Samoa	0	0	0	0.2	4.3	-14	0
3.Wom	81	Maldives	0	0	0	0.5	9.6	3	100
3.Wom	82	Antigua and Barbuda	0	0	0	0.1	15.4	17	0.3
3.Wom	83	Vanuatu	0	0	0	0.3	3.1	-15	0
3.Wom	84	Aruba	0	0	0	0.1	29.4	13	0.4
3.Wom	85	Saint Lucia	0	0	0	0.2	11	14	0
3.Wom	86	Djibouti	0	0	0	0.9	2.9	12	97
3.Wom	87	Brunei	0	0	0	0.4	28.6	5	80.9
3.Wom	88	The Gambia	0	0	0	2.2	0.7	13	95.7
3.Wom	89	Solomon Islands	0	0	0	0.6	2.3	-10	0
3.Wom	90	Cayman Islands	0	0	0	0.1	81.5	20	0.2
3.Wom	91	Suriname	0	0	0	0.6	6.3	4	14.3
3.Wom	92	Virgin Islands	0	0	0	0.1	36.3	18	0.1
3.Wom	93	Guinea-Bissau	0	0	0	1.8	0.7	12	45.1
3.Wom	94	Belize	0	0	0	0.4	4.9	17	0.2
3.Wom	95	San Marino	0	0	0	0	45.4	44	0
3.Wom	96	Guam	0	0	0	0.2	36.6	13	0
3.Wom	97	Cape Verde	0	0	0.1	0.5	3.3	16	2
3.Wom	98	East Timor	0	0	0.1	1.2	1.3	-9	0.1
3.Wom	99	Barbados	0	0	0.1	0.3	17.4	13	1.5
3.Wom	100	Guyana	0	0	0.1	0.8	6.1	5	7.3
3.Wom	101	Bermuda	0	0	0.1	0.1	111.8	32	1
3.Wom	102	Central African Republic	0	0	0.1	4.6	0.5	7	15
3.Wom	103	Andorra	0	0	0.1	0.1	39	43	2.6
3.Wom	104	Sierra Leone	0	0	0.1	7.5	0.5	8	78.6
3.Wom	105	Equatorial Guinea	0	0	0.1	1.3	9.7	2	10
3.Wom	106	Somalia	0	0	0.1	14.6	0.3	5	99.8
3.Wom	107	Monaco	0	0	0.1	0	167.5	44	0.8
3.Wom	108	Liberia	0	0	0.1	4.7	0.7	6	20
3.Wom	109	Fiji	0	0	0.1	0.9	6.1	-17	6.3
3.Wom	110	Liechtenstein	0	0	0.1	0	171.3	47	5.4
3.Wom	111	Bhutan	0	0	0.1	0.7	3.3	28	0.2
3.Wom	112	Gabon	0	0	0.1	2.1	7.2	-1	10
3.Wom	113	Burundi	0	0	0.1	10.8	0.3	-3	10
3.Wom	114	Mauritania	0	0	0.1	4.3	1.6	21	99.9
3.Wom	115	Eritrea	0	0	0.1	5.1	1	15	43.8
3.Wom	116	Eswatini	0	0	0.1	1.1	3.9	-27	10
3.Wom	117	Republic of the Congo	0	0	0.1	5.1	2.2	0	2
3.Wom	118	Bahamas	0	0	0.1	0.4	32.7	25	0.1
3.Wom	119	Guinea	0	0	0.2	12.1	0.9	10	89.1
3.Wom	120	Togo	0	0	0.2	7.7	0.8	9	20
3.Wom	121	Lesotho	0	0	0.2	2.1	1.1	-30	0.1
3.Wom	122	Trinidad and Tobago	0	0	0.2	1.4	16.2	11	5.8
3.Wom	123	Mauritius	0	0	0.2	1.3	10.5	-20	17.3
3.Wom	124	Rwanda	0	0	0.2	12	0.8	-2	4.8
3.Wom	125	Montenegro	0	0	0.2	0.6	7.8	43	19.1
3.Wom	126	Kosovo	0	0	0.2	1.8	4	43	95.6
3.Wom	127	South Sudan	0	0	0.2	10.9	1.1	7	20
3.Wom	128	Bahrain	0	0	0.2	1.5	23.7	26	73.7
3.Wom	129	Malta	0	0	0.2	0.5	28.3	36	2.6
3.Wom	130	Benin	0	0	0.2	11.2	1.1	9	27.7
3.Wom	131	Niger	0	0	0.3	21.6	0.5	18	98.3
3.Wom	132	Chad	0	0	0.3	15	0.7	15	58
3.Wom	133	Jamaica	0	0	0.3	2.9	5.1	18	0.2
3.Wom	134	Senegal	0	0	0.3	15.4	1.4	14	96.1
3.Wom	135	Namibia	0	0	0.3	2.4	5.4	-23	0.4
3.Wom	136	Burkina Faso	0	0	0.3	19.2	0.7	12	63.2
3.Wom	137	Mali	0	0	0.3	18.5	0.8	18	95
3.Wom	138	Palestine	0	0	0.3	4.5	3.6	32	97.5
3.Wom	139	Nicaragua	0	0	0.3	6.4	2.2	13	0
3.Wom	140	Botswana	0	0	0.3	2.2	7.9	-22	0.4
3.Wom	141	Papua New Guinea	0	0	0.3	8.4	2.7	-6	0
3.Wom	142	Malawi	0	0	0.3	17.7	0.5	-13	20
3.Wom	143	Tajikistan	0	0	0.4	8.9	0.8	39	97.9
3.Wom	144	Kyrgyzstan	0	0	0.4	6.2	1.2	41	85
3.Wom	145	Yemen	0	0	0.4	27.8	1	16	99.2
3.Wom	146	El Salvador	0	0	0.4	6.4	3.9	14	0.28
3.Wom	147	Panama	0	0	0.4	4.1	15.1	9	0.7
3.Wom	148	Libya	0	0	0.4	6.6	5.8	26	97
3.Wom	149	Oman	0	0	0.4	4.7	15.1	22	86
3.Wom	150	Albania	0	0	0.4	2.9	4.5	41	58.8
3.Wom	151	North Macedonia	0	0	0.4	2.1	5.4	42	33.3
3.Wom	152	Laos	0	0	0.4	7	2.4	20	0
3.Wom	153	Costa Rica	0	0	0.4	4.9	12.2	10	0
3.Wom	154	Honduras	0	0	0.5	9.4	2.5	15	0.3
3.Wom	155	Haiti	0	0	0.5	11	1.3	19	0
3.Wom	156	Cameroon	0	0	0.5	24.6	1.4	7	30
3.Wom	157	Uganda	0	0	0.5	41.2	0.7	1	14
3.Wom	158	Cambodia	0	0	0.5	16	1.4	13	2
3.Wom	159	Sudan	0	0	0.5	40.8	1.1	13	97
3.Wom	160	Cote d'Ivoire	0	0	0.5	24.4	2.1	8	42.9
3.Wom	161	Zambia	0	0	0.5	16.9	1.5	-13	1
3.Wom	162	Qatar	0	0	0.6	2.7	59.1	25	77.5
3.Wom	163	Mozambique	0	0	0.6	28.6	0.5	-19	17.9
3.Wom	164	Armenia	0	0	0.6	2.9	3.9	40	0.1
3.Wom	165	Madagascar	0	0	0.6	25.6	0.5	-19	10
3.Wom	166	Zimbabwe	0	0	0.6	14.2	1.3	-19	0.7
3.Wom	167	Bosnia-Herzegovina	0	0	0.6	3.4	5.4	44	50.7
3.Wom	168	Turkmenistan	0	0	0.6	5.8	6.6	39	93.7
3.Wom	169	Bolivia	0	0	0.6	11.2	3.4	-16	0
3.Wom	170	Puerto Rico	0	0	0.6	3.3	31.1	18	0
3.Wom	171	Moldova	0	0	0.7	2.8	3.5	47	0.4
3.Wom	172	Kuwait	0	0	0.7	4.1	29.8	29	74.6
3.Wom	173	Paraguay	0	0	0.7	6.9	5.7	-23	0
3.Wom	174	Ghana	0	0	0.7	29.1	2	8	17.6
3.Wom	175	Mongolia	0	0	0.7	3.1	3.7	47	5
3.Wom	176	United Republic of Tanzania	0	0	0.7	54.7	1	-6	35.2
3.Wom	177	Afghanistan	0	0	0.7	36.3	0.5	34	99.7
3.Wom	178	Sri Lanka	0	0	0.8	21.4	4.1	8	9.7
3.Wom	179	Democratic Republic of the C	0	0	0.8	81.4	0.5	-4	10
3.Wom	180	Lebanon	0	0	0.8	6.8	7.8	34	57.7
3.Wom	181	Iceland	0	0	0.9	0.3	72	65	0.2
3.Wom	182	Luxembourg	0	0	0.9	0.6	107.4	50	2.3
3.Wom	183	Dominican Republic	0	0	0.9	10.5	7.6	19	0
3.Wom	184	Uruguay	0	0	0.9	3.4	18.7	-33	0
3.Wom	185	Malaysia	0	0	0.9	31.1	10.3	4	61.3
3.Wom	186	Guatemala	0	0	1	16.9	4.5	16	0
3.Wom	187	Syrian Arab Republic	0	0	1.1	17.1	4.2	35	87
3.Wom	188	Slovenia	0	0	1.1	2.1	23.5	46	3.6
3.Wom	189	Estonia	0	0	1.2	1.3	20.4	59	0
3.Wom	190	United Arab Emirates	0	0	1.2	9.5	40.6	23	76
3.Wom	191	Angola	0	0	1.2	29.8	4.1	-11	0.3
3.Wom	192	Nepal	0	0	1.2	27.6	1	28	4.2
3.Wom	193	Bulgaria	0	0	1.6	7.1	8.3	43	13.4
3.Wom	194	Myanmar	0	0	1.8	53.4	1.3	22	4.3
3.Wom	195	Lithuania	0	0	1.8	2.8	16.8	55	0.1
3.Wom	196	Iraq	0	0	2	37.6	5.1	33	95.7
3.Wom	197	Kingdom of Saudi Arabia	0	0	2.2	33.1	20.8	24	98.2
3.Wom	198	Vietnam	0	0	2.8	94.6	2.4	14	0.1
3.Wom	199	Bangladesh	0	0	2.8	159.7	1.6	24	90.4
3.Wom	200	Philippines	0	0	3.1	105.2	3.1	13	8
3.Wom	201	Portugal	0	0	3.1	10.3	21.4	39	0.4
3.Wom	202	Chinese Taipei	0	0	4.1	23.7	29.4	25	0.3
3.Wom	203	Pakistan	0	0	4.2	207.9	1.5	30	96.5
3.Wom	204	Austria	0	0	5	8.8	47.3	48	8
3.Wom	205	Romania	0	0	5.1	19.7	10.8	46	0.65
3.Wom	206	Chinese Taipeh	.	1	.	.	.	.	.
AthleteGrp=4.Mix
AthleteGrp	Rank	Country	MedalFactor	TotalMedals	PredMedals	MegaPopln	KiloGDPpc	Latitude	IslamPC
4.Mix	1	Malaysia	12.2	1	0.1	31.1	10.3	4	61.3
4.Mix	2	Indonesia	9.4	1	0.1	264.7	3.8	-1	86.7
4.Mix	3	Serbia	7.9	3	0.4	7	6.3	44	3.1
4.Mix	4	Thailand	5.8	3	0.5	69.2	6.6	16	5.4
4.Mix	5	Slovenia	5.4	2	0.4	2.1	23.5	46	3.6
4.Mix	6	Ukraine	5.1	5	1	44.5	2.6	48	1.7
4.Mix	7	Hong Kong, China	4.5	2	0.4	7.3	46.2	22	4.1
4.Mix	8	Brazil	4.4	6	1.4	207.8	9.9	-14	0.36
4.Mix	9	Slovakia	4.3	3	0.7	5.4	17.5	49	0.15
4.Mix	10	Latvia	4.2	2	0.5	2	15.6	57	0.15
4.Mix	11	Netherlands	3.8	10	2.7	17	48.6	52	5.1
4.Mix	12	Australia	3.2	4	1.2	24.6	54	-25	2.6
4.Mix	13	Greece	2.8	2	0.7	10.6	18.6	39	3.85
4.Mix	14	Turkey	2.6	1	0.4	81.1	10.6	39	89.5
4.Mix	15	Belgium	2.3	4	1.7	11.4	44.1	51	7.6
4.Mix	16	Great Britain	2.3	15	6.6	66.7	40.3	55	6.3
4.Mix	17	Italy	1.8	6	3.3	60.7	32.3	42	4.8
4.Mix	18	Czech Republic	1.6	2	1.2	10.6	20.6	50	0.15
4.Mix	19	Austria	1.5	2	1.3	8.8	47.3	48	8
4.Mix	20	Japan	1.4	7	5	127.5	38.9	36	0.1
4.Mix	21	Denmark	1.2	2	1.7	5.7	57.6	56	5.4
4.Mix	22	Sweden	1.2	3	2.6	9.9	53.8	60	8.1
4.Mix	23	India	1	2	2	1339	2	21	14.6
4.Mix	24	Russian Paralympic Committee	1	6	6.3	145.5	10.7	62	12.5
4.Mix	25	Korea	0.8	2	2.5	51.1	31.6	36	0.1
4.Mix	26	Spain	0.8	2	2.5	46.6	28.1	40	2.6
4.Mix	27	People's Republic of China	0.7	8	10.7	1421	8.9	36	1.73
4.Mix	28	France	0.7	3	4.2	66.9	38.7	46	8.8
4.Mix	29	United States of America	0.6	7	11.9	325.1	60.1	37	1.1
4.Mix	30	Norway	0.4	1	2.3	5.3	75.5	60	3.2
4.Mix	31	Poland	0.4	1	2.5	38	13.9	52	0.02
4.Mix	32	Federal Republic of Germany	0.3	2	6.7	82.7	44.5	51	6.55
4.Mix	33	Tuvalu	0	0	0	0	3.6	-7	0.1
4.Mix	34	Nauru	0	0	0	0	10.4	-1	0
4.Mix	35	Comoros	0	0	0	0.8	1.3	-12	98.3
4.Mix	36	Maldives	0	0	0	0.5	9.6	3	100
4.Mix	37	Kiribati	0	0	0	0.1	1.6	-3	0
4.Mix	38	Cook Islands	0	0	0	0	4.5	-21	0
4.Mix	39	The Gambia	0	0	0	2.2	0.7	13	95.7
4.Mix	40	Marshall Islands	0	0	0	0.1	3.7	7	0
4.Mix	41	Palau	0	0	0	0	16.1	8	0
4.Mix	42	Djibouti	0	0	0	0.9	2.9	12	97
4.Mix	43	São Tomé and Príncipe	0	0	0	0.2	1.8	0	3
4.Mix	44	Somalia	0	0	0	14.6	0.3	5	99.8
4.Mix	45	Federated States of Micrones	0	0	0	0.1	3.3	7	0
4.Mix	46	Sierra Leone	0	0	0	7.5	0.5	8	78.6
4.Mix	47	Brunei	0	0	0	0.4	28.6	5	80.9
4.Mix	48	Guinea-Bissau	0	0	0	1.8	0.7	12	45.1
4.Mix	49	Dominica	0	0	0	0.1	7.3	15	0.2
4.Mix	50	American Samoa	0	0	0	0.1	11	-14	0
4.Mix	51	Seychelles	0	0	0	0.1	15.9	-5	1.1
4.Mix	52	Saint Vincent and the Grenad	0	0	0	0.1	7.2	13	1.7
4.Mix	53	Mauritania	0	0	0	4.3	1.6	21	99.9
4.Mix	54	Tonga	0	0	0	0.1	4.5	-21	0
4.Mix	55	Guinea	0	0	0	12.1	0.9	10	89.1
4.Mix	56	Samoa	0	0	0	0.2	4.3	-14	0
4.Mix	57	Grenada	0	0	0	0.1	10.2	12	0.3
4.Mix	58	British Virgin Islands	0	0	0	0	34.2	18	1.2
4.Mix	59	Saint Kitts and Nevis	0	0	0	0.1	19.2	17	0.3
4.Mix	60	Vanuatu	0	0	0	0.3	3.1	-15	0
4.Mix	61	Suriname	0	0	0	0.6	6.3	4	14.3
4.Mix	62	Niger	0	0	0	21.6	0.5	18	98.3
4.Mix	63	Solomon Islands	0	0	0	0.6	2.3	-10	0
4.Mix	64	Central African Republic	0	0	0	4.6	0.5	7	15
4.Mix	65	Antigua and Barbuda	0	0	0	0.1	15.4	17	0.3
4.Mix	66	East Timor	0	0	0	1.2	1.3	-9	0.1
4.Mix	67	Liberia	0	0	0	4.7	0.7	6	20
4.Mix	68	Senegal	0	0	0	15.4	1.4	14	96.1
4.Mix	69	Mali	0	0	0	18.5	0.8	18	95
4.Mix	70	Saint Lucia	0	0	0	0.2	11	14	0
4.Mix	71	Aruba	0	0	0	0.1	29.4	13	0.4
4.Mix	72	Cape Verde	0	0	0	0.5	3.3	16	2
4.Mix	73	Guyana	0	0	0	0.8	6.1	5	7.3
4.Mix	74	Eritrea	0	0	0	5.1	1	15	43.8
4.Mix	75	Burundi	0	0	0	10.8	0.3	-3	10
4.Mix	76	Yemen	0	0	0	27.8	1	16	99.2
4.Mix	77	Belize	0	0	0	0.4	4.9	17	0.2
4.Mix	78	Kosovo	0	0	0	1.8	4	43	95.6
4.Mix	79	Burkina Faso	0	0	0	19.2	0.7	12	63.2
4.Mix	80	Tajikistan	0	0	0	8.9	0.8	39	97.9
4.Mix	81	Chad	0	0	0	15	0.7	15	58
4.Mix	82	Palestine	0	0	0	4.5	3.6	32	97.5
4.Mix	83	Sudan	0	0	0	40.8	1.1	13	97
4.Mix	84	Virgin Islands	0	0	0	0.1	36.3	18	0.1
4.Mix	85	Barbados	0	0	0	0.3	17.4	13	1.5
4.Mix	86	Togo	0	0	0	7.7	0.8	9	20
4.Mix	87	Equatorial Guinea	0	0	0	1.3	9.7	2	10
4.Mix	88	Guam	0	0	0	0.2	36.6	13	0
4.Mix	89	Cayman Islands	0	0	0	0.1	81.5	20	0.2
4.Mix	90	Gabon	0	0	0	2.1	7.2	-1	10
4.Mix	91	Kyrgyzstan	0	0	0	6.2	1.2	41	85
4.Mix	92	Libya	0	0	0	6.6	5.8	26	97
4.Mix	93	Fiji	0	0	0	0.9	6.1	-17	6.3
4.Mix	94	Republic of the Congo	0	0	0	5.1	2.2	0	2
4.Mix	95	Rwanda	0	0	0	12	0.8	-2	4.8
4.Mix	96	Afghanistan	0	0	0	36.3	0.5	34	99.7
4.Mix	97	Benin	0	0	0	11.2	1.1	9	27.7
4.Mix	98	South Sudan	0	0	0	10.9	1.1	7	20
4.Mix	99	Bhutan	0	0	0	0.7	3.3	28	0.2
4.Mix	100	Bahrain	0	0	0	1.5	23.7	26	73.7
4.Mix	101	San Marino	0	0	0	0	45.4	44	0
4.Mix	102	Jordan	0	0	0	9.8	4.2	31	97.2
4.Mix	103	Oman	0	0	0	4.7	15.1	22	86
4.Mix	104	Malawi	0	0	0	17.7	0.5	-13	20
4.Mix	105	Eswatini	0	0	0	1.1	3.9	-27	10
4.Mix	106	Tunisia	0	0	0	11.4	3.5	34	99.8
4.Mix	107	Lesotho	0	0	0	2.1	1.1	-30	0.1
4.Mix	108	Mauritius	0	0	0	1.3	10.5	-20	17.3
4.Mix	109	Turkmenistan	0	0	0	5.8	6.6	39	93.7
4.Mix	110	Andorra	0	0	0	0.1	39	43	2.6
4.Mix	111	Cote d'Ivoire	0	0	0	24.4	2.1	8	42.9
4.Mix	112	Bermuda	0	0	0.1	0.1	111.8	32	1
4.Mix	113	Trinidad and Tobago	0	0	0.1	1.4	16.2	11	5.8
4.Mix	114	Cameroon	0	0	0.1	24.6	1.4	7	30
4.Mix	115	Azerbaijan	0	0	0.1	9.8	4.1	40	96.9
4.Mix	116	Albania	0	0	0.1	2.9	4.5	41	58.8
4.Mix	117	Uganda	0	0	0.1	41.2	0.7	1	14
4.Mix	118	Nicaragua	0	0	0.1	6.4	2.2	13	0
4.Mix	119	Montenegro	0	0	0.1	0.6	7.8	43	19.1
4.Mix	120	Papua New Guinea	0	0	0.1	8.4	2.7	-6	0
4.Mix	121	United Republic of Tanzania	0	0	0.1	54.7	1	-6	35.2
4.Mix	122	Mozambique	0	0	0.1	28.6	0.5	-19	17.9
4.Mix	123	Bahamas	0	0	0.1	0.4	32.7	25	0.1
4.Mix	124	Jamaica	0	0	0.1	2.9	5.1	18	0.2
4.Mix	125	Morocco	0	0	0.1	35.6	3	32	99
4.Mix	126	Monaco	0	0	0.1	0	167.5	44	0.8
4.Mix	127	Madagascar	0	0	0.1	25.6	0.5	-19	10
4.Mix	128	Qatar	0	0	0.1	2.7	59.1	25	77.5
4.Mix	129	Syrian Arab Republic	0	0	0.1	17.1	4.2	35	87
4.Mix	130	Namibia	0	0	0.1	2.4	5.4	-23	0.4
4.Mix	131	Liechtenstein	0	0	0.1	0	171.3	47	5.4
4.Mix	132	Algeria	0	0	0.1	41.4	4.1	28	99.7
4.Mix	133	North Macedonia	0	0	0.1	2.1	5.4	42	33.3
4.Mix	134	Democratic Republic of the C	0	0	0.1	81.4	0.5	-4	10
4.Mix	135	Cambodia	0	0	0.1	16	1.4	13	2
4.Mix	136	Kuwait	0	0	0.1	4.1	29.8	29	74.6
4.Mix	137	Haiti	0	0	0.1	11	1.3	19	0
4.Mix	138	El Salvador	0	0	0.1	6.4	3.9	14	0.28
4.Mix	139	Botswana	0	0	0.1	2.2	7.9	-22	0.4
4.Mix	140	Bosnia-Herzegovina	0	0	0.1	3.4	5.4	44	50.7
4.Mix	141	Laos	0	0	0.1	7	2.4	20	0
4.Mix	142	Honduras	0	0	0.1	9.4	2.5	15	0.3
4.Mix	143	Ghana	0	0	0.1	29.1	2	8	17.6
4.Mix	144	Kenya	0	0	0.1	50.2	1.6	0	11.2
4.Mix	145	Uzbekistan	0	0	0.1	32	1.8	41	88.7
4.Mix	146	Zambia	0	0	0.1	16.9	1.5	-13	1
4.Mix	147	Lebanon	0	0	0.1	6.8	7.8	34	57.7
4.Mix	148	Zimbabwe	0	0	0.1	14.2	1.3	-19	0.7
4.Mix	149	Panama	0	0	0.1	4.1	15.1	9	0.7
4.Mix	150	Ethiopia	0	0	0.1	106.4	0.8	9	31.3
4.Mix	151	Malta	0	0	0.1	0.5	28.3	36	2.6
4.Mix	152	Iraq	0	0	0.1	37.6	5.1	33	95.7
4.Mix	153	Costa Rica	0	0	0.1	4.9	12.2	10	0
4.Mix	154	Arab Republic of Egypt	0	0	0.1	96.4	2.4	27	92.4
4.Mix	155	Cyprus	0	0	0.1	1.2	26.4	35	25.3
4.Mix	156	Bangladesh	0	0	0.1	159.7	1.6	24	90.4
4.Mix	157	Ecuador	0	0	0.1	16.8	6.2	-2	0
4.Mix	158	Sri Lanka	0	0	0.1	21.4	4.1	8	9.7
4.Mix	159	Bolivia	0	0	0.1	11.2	3.4	-16	0
4.Mix	160	United Arab Emirates	0	0	0.1	9.5	40.6	23	76
4.Mix	161	Kingdom of Saudi Arabia	0	0	0.1	33.1	20.8	24	98.2
4.Mix	162	Singapore	0	0	0.1	5.7	61.2	1	15.6
4.Mix	163	Armenia	0	0	0.2	2.9	3.9	40	0.1
4.Mix	164	Pakistan	0	0	0.2	207.9	1.5	30	96.5
4.Mix	165	Nigeria	0	0	0.2	190.9	2	9	53.5
4.Mix	166	Paraguay	0	0	0.2	6.9	5.7	-23	0
4.Mix	167	Georgia	0	0	0.2	3.7	4.4	42	10.7
4.Mix	168	Islamic Republic of Iran	0	0	0.2	80.7	5.5	32	99.4
4.Mix	169	Mongolia	0	0	0.2	3.1	3.7	47	5
4.Mix	170	Moldova	0	0	0.2	2.8	3.5	47	0.4
4.Mix	171	Guatemala	0	0	0.2	16.9	4.5	16	0
4.Mix	172	Nepal	0	0	0.2	27.6	1	28	4.2
4.Mix	173	Puerto Rico	0	0	0.2	3.3	31.1	18	0
4.Mix	174	Dominican Republic	0	0	0.2	10.5	7.6	19	0
4.Mix	175	Angola	0	0	0.2	29.8	4.1	-11	0.3
4.Mix	176	Myanmar	0	0	0.2	53.4	1.3	22	4.3
4.Mix	177	Cuba	0	0	0.3	11.3	8.5	22	0.1
4.Mix	178	Peru	0	0	0.3	31.4	6.7	-9	0
4.Mix	179	Uruguay	0	0	0.3	3.4	18.7	-33	0
4.Mix	180	Kazakhstan	0	0	0.3	18.1	9.2	48	70.2
4.Mix	181	Colombia	0	0	0.3	48.9	6.4	5	0.2
4.Mix	182	Bulgaria	0	0	0.3	7.1	8.3	43	13.4
4.Mix	183	Venezuela	0	0	0.4	29.4	16.1	6	0.4
4.Mix	184	Vietnam	0	0	0.4	94.6	2.4	14	0.1
4.Mix	185	Philippines	0	0	0.4	105.2	3.1	13	8
4.Mix	186	Luxembourg	0	0	0.4	0.6	107.4	50	2.3
4.Mix	187	Croatia	0	0	0.4	4.2	13.5	45	1.5
4.Mix	188	Estonia	0	0	0.5	1.3	20.4	59	0
4.Mix	189	Iceland	0	0	0.5	0.3	72	65	0.2
4.Mix	190	Israel	0	0	0.5	8.2	40.5	31	18
4.Mix	191	Lithuania	0	0	0.6	2.8	16.8	55	0.1
4.Mix	192	Belarus	0	0	0.7	9.5	5.8	54	0.75
4.Mix	193	New Zealand	0	0	0.7	4.7	43	-41	0.9
4.Mix	194	Portugal	0	0	0.8	10.3	21.4	39	0.4
4.Mix	195	Chile	0	0	0.8	18.5	15	-36	0
4.Mix	196	South Africa	0	0	0.9	57	6.1	-31	1.9
4.Mix	197	Hungary	0	0	0.9	9.7	14.6	47	0.5
4.Mix	198	Chinese Taipei	0	0	0.9	23.7	29.4	25	0.3
4.Mix	199	Romania	0	0	1.1	19.7	10.8	46	0.65
4.Mix	200	Mexico	0	0	1.4	124.8	9.3	24	0.01
4.Mix	201	Ireland	0	0	1.6	4.8	69.6	53	1.4
4.Mix	202	Argentina	0	0	1.6	43.9	14.6	-38	0.9
4.Mix	203	Switzerland	0	0	1.8	8.5	83.4	47	5.2
4.Mix	204	Finland	0	0	2	5.5	46.3	62	1.8
4.Mix	205	Canada	0	0	5.2	36.7	45.1	56	3.2
